# Supplementary material for: Global Microbiome Diversity Scaling in Hot Springs With DAR (Diversity-Area Relationship) Profiles
Source: Front Microbiol. 2019 Feb 22;10:118. doi: 10.3389/fmicb.2019.00118 (PMC6395440; doi:10.3389/fmicb.2019.00118)
Supplement: Supplementary file 1 [file Table_1.XLS]

## Sheet: Table S1
Table S1. The parameters of DAR (diversity-area relationship) for the Archea in the hot springs, 100 times of re-sampling from the totally permutated hot springs
Order	z	SE(z)	ln(c)	SE(ln(c))	R	p-value	g
q=0	0.979575	0.0177599	4.19282	0.0751932	0.974241	0	165
	0.928419	0.0127269	4.32908	0.0538842	0.985028	0	165
	0.65757	0.00565112	5.69043	0.0239261	0.994035	0	165
	0.707801	0.0102707	5.33878	0.0434849	0.983269	0	165
	0.99516	0.0118873	4.07048	0.0503292	0.98857	0	165
	0.794426	0.0113008	5.07287	0.047846	0.983905	0	165
	0.883846	0.0156512	4.58545	0.0662652	0.975383	0	165
	0.815508	0.00676996	4.84027	0.0286631	0.99443	0	165
	0.834256	0.00730105	4.82861	0.0309117	0.993816	0	165
	0.877736	0.00967642	4.52772	0.0409687	0.99024	0	165
	0.813935	0.0060818	4.82959	0.0257495	0.99548	0	165
	1.0065	0.0166185	4.1006	0.0703606	0.978496	0	165
	0.66037	0.00731207	5.66908	0.0309584	0.990155	0	165
	0.928244	0.0207179	4.35786	0.0877171	0.961716	0	165
	0.938159	0.0194353	4.34773	0.0822866	0.966757	0	165
	0.880011	0.00956055	4.58299	0.0404781	0.990517	0	165
	0.923582	0.0167962	4.38897	0.0711127	0.974089	0	165
	0.998654	0.0278631	4.08777	0.118681	0.942671	0	163
	1.02219	0.0241407	3.97886	0.102208	0.957426	0	165
	0.853625	0.0133066	4.76853	0.0563383	0.980765	0	165
	0.663345	0.0100329	5.64498	0.0424782	0.981862	0	165
	0.798005	0.0153119	5.03619	0.0648286	0.971281	0	165
	0.841112	0.00658335	4.78305	0.0278731	0.995044	0	165
	0.946105	0.0148934	4.28011	0.0630566	0.980396	0	165
	0.773556	0.00826113	5.13032	0.0349766	0.990833	0	165
	0.950238	0.0132834	4.22689	0.0562403	0.984444	0	165
	0.843003	0.00640048	4.73362	0.0270988	0.995335	0	165
	0.810959	0.0194013	4.9287	0.0821428	0.956382	0	165
	0.93944	0.0126898	4.23414	0.053727	0.985453	0	165
	0.868093	0.006409	4.63371	0.0271349	0.995587	0	165
	0.862438	0.01114	4.65493	0.0471655	0.986673	0	165
	1.04459	0.0291409	3.9756	0.123379	0.942033	0	165
	0.938025	0.0110497	4.32117	0.0467829	0.988879	0	165
	0.977239	0.0183316	4.13067	0.0776136	0.972499	0	165
	0.854868	0.00724751	4.76488	0.030685	0.994193	0	165
	1.26783	0.0326962	2.80438	0.138431	0.949839	0	165
	0.753316	0.00707587	5.1906	0.0299583	0.992886	0	165
	0.968521	0.00879982	4.19737	0.0372573	0.993339	0	165
	0.903958	0.0104018	4.53247	0.0440398	0.98938	0	165
	0.650404	0.00682458	5.64424	0.0288944	0.991146	0	165
	0.986809	0.011209	4.12643	0.0474576	0.989648	0	165
	0.793988	0.00723584	4.95745	0.0306356	0.993299	0	165
	0.998561	0.0134934	4.07714	0.0571293	0.985443	0	165
	0.7389	0.00762972	5.26319	0.0323033	0.991422	0	165
	0.677292	0.0105942	5.58498	0.0449908	0.980752	0	164
	0.895363	0.0168088	4.52631	0.0711664	0.972458	0	165
	0.894958	0.0192445	4.51999	0.0814788	0.96432	0	165
	0.760481	0.00798347	5.0802	0.033801	0.991137	0	165
	0.961546	0.00846023	4.17915	0.0358195	0.99375	0	165
	0.905465	0.0175514	4.56277	0.0743105	0.970716	0	165
	0.925216	0.0136721	4.42203	0.0578857	0.982665	0	165
	0.807255	0.010258	4.8585	0.043431	0.987094	0	165
	0.921732	0.00708741	4.31742	0.0300072	0.995216	0	165
	0.948457	0.0122433	4.2545	0.0518365	0.98669	0	165
	0.999301	0.00919593	4.05643	0.0389344	0.993169	0	165
	0.834067	0.00763281	4.70544	0.0323163	0.993244	0	165
	0.797768	0.00723563	4.86246	0.0306347	0.993362	0	165
	0.990056	0.0103811	4.08029	0.043952	0.991158	0	165
	0.917192	0.00767671	4.41454	0.0325022	0.994339	0	165
	0.756305	0.00570473	5.10243	0.0241531	0.995395	0	165
	0.762671	0.0127346	5.19038	0.0539165	0.978024	0	165
	0.971691	0.026617	4.10108	0.112693	0.94394	0	165
	0.662613	0.0058379	5.57216	0.0247169	0.993733	0	165
	0.848065	0.0113127	4.77489	0.0478963	0.985806	0	165
	0.857672	0.0189475	4.71782	0.0802213	0.96245	0	165
	1.03333	0.0265836	3.96118	0.112552	0.950066	0	165
	0.946486	0.0231218	4.38211	0.0978949	0.954646	0	165
	0.780802	0.00891716	5.00252	0.0377541	0.989537	0	165
	0.797335	0.0117858	5.0678	0.0498996	0.982655	0	165
	0.894751	0.00920627	4.55286	0.0389782	0.991482	0	165
	0.757332	0.0126862	5.23112	0.0537117	0.977887	0	165
	0.78283	0.00991851	5.03265	0.0419937	0.987168	0	165
	0.944176	0.0115435	4.31695	0.0488737	0.988036	0	165
	0.99242	0.0102821	3.93619	0.043533	0.991365	0	165
	0.797051	0.00599364	4.98932	0.0253763	0.995423	0	165
	0.751904	0.00710509	5.13656	0.0300821	0.992801	0	165
	0.884936	0.0115379	4.59455	0.0488501	0.986427	0	165
	0.96951	0.00714355	4.06978	0.0302449	0.995604	0	165
	0.7328	0.0102691	5.3292	0.0434782	0.984369	0	165
	0.694331	0.00901917	5.55384	0.038186	0.986526	0	165
	1.15703	0.0158484	3.25882	0.0671001	0.985051	0	165
	0.874202	0.0119188	4.65365	0.0504625	0.985186	0	165
	1.00162	0.00896849	3.96547	0.0379714	0.993529	0	165
	0.895747	0.0128865	4.52327	0.0545599	0.983547	0	165
	0.687331	0.00866941	5.52865	0.0367052	0.987281	0	165
	0.737587	0.00932628	5.27642	0.0394862	0.987219	0	165
	0.828852	0.0188195	4.89538	0.0796792	0.960459	0	165
	0.830951	0.0111609	4.77386	0.0472536	0.985614	0	165
	0.882252	0.00568925	4.57839	0.0240876	0.996628	0	165
	0.909204	0.0136652	4.3841	0.0578565	0.982083	0	165
	0.702369	0.00737285	5.36479	0.0312157	0.991139	0	165
	0.95042	0.0209465	4.3436	0.088685	0.962619	0	165
	1.13799	0.0172903	3.41029	0.073205	0.9817	0	165
	0.887718	0.00852143	4.52434	0.0360786	0.992574	0	165
	0.678148	0.011879	5.53776	0.050294	0.975893	0	165
	0.738275	0.00517033	5.19607	0.0218905	0.996027	0	165
	0.881935	0.00730235	4.57056	0.0309172	0.994459	0	165
	0.839631	0.00818241	4.79202	0.0346433	0.992349	0	165
	0.818099	0.00586723	4.82063	0.0248411	0.995834	0	165
	0.716921	0.00737083	5.36939	0.0312071	0.991495	0	165
q=1	0.68086	0.020406	2.27952	0.0863963	0.933961	0	165
	0.834916	0.0371857	1.52957	0.15744	0.86929	0	165
	0.398147	0.0140155	3.70724	0.0593396	0.912118	0	165
	0.414704	0.0110179	3.4434	0.0466483	0.947004	0	165
	0.590673	0.0211575	2.68304	0.0895782	0.909417	0	165
	0.560174	0.0122041	2.86973	0.0516707	0.963426	0	165
	0.618691	0.0160359	2.62791	0.0678938	0.949371	0	165
	0.506212	0.0136248	3.08	0.0576855	0.945722	0	165
	0.719931	0.0125163	2.11914	0.0529922	0.976241	0	165
	0.628756	0.0168056	2.4495	0.0711526	0.946413	0	165
	0.568598	0.0151665	2.80161	0.0642128	0.946616	0	165
	0.670621	0.0176277	2.48049	0.0746333	0.948039	0	165
	0.307638	0.0134053	4.01486	0.0567563	0.873871	0	165
	0.625513	0.0231045	2.47116	0.0978213	0.904474	0	165
	0.614305	0.026821	2.68094	0.113557	0.873464	0	165
	0.651191	0.0141342	2.34371	0.0598424	0.963683	0	165
	0.473465	0.0181361	3.14659	0.0767859	0.898329	0	165
	0.84572	0.0308711	1.56186	0.130704	0.906402	0	165
	0.625284	0.0137997	2.48617	0.0584262	0.962522	0	165
	0.587166	0.0321773	2.92405	0.136235	0.819365	0	165
	0.363559	0.00868091	3.81609	0.0367539	0.95654	0	165
	0.585463	0.023813	2.77992	0.100821	0.887475	0	165
	0.607554	0.0106609	2.58486	0.0451369	0.975812	0	165
	0.559761	0.0115113	2.819	0.0487375	0.967218	0	165
	0.488498	0.00991027	3.13794	0.0419588	0.968055	0	165
	0.544091	0.0111905	2.88066	0.0473793	0.96721	0	165
	0.559582	0.0169511	2.81658	0.0717686	0.932678	0	165
	0.456902	0.0196509	3.41245	0.0831994	0.876548	0	165
	0.681432	0.0237854	2.32578	0.100704	0.913407	0	165
	0.562729	0.0148442	2.7039	0.0628485	0.947698	0	165
	0.553708	0.0289912	2.72154	0.122745	0.831359	0	165
	0.666814	0.0337928	2.56251	0.143074	0.839587	0	165
	0.476625	0.0144941	3.29009	0.0613663	0.932206	0	165
	0.401968	0.0183407	3.55001	0.0776521	0.864081	0	165
	0.670933	0.0121052	2.29729	0.0512518	0.974481	0	165
	0.922049	0.0215396	1.09989	0.0911957	0.958287	0	165
	0.540226	0.0144697	3.00069	0.0612627	0.946206	0	165
	0.514174	0.015467	2.98942	0.0654852	0.933522	0	165
	0.468947	0.0163313	3.30346	0.0691446	0.913751	0	165
	0.370069	0.00736323	3.75606	0.031175	0.969217	0	165
	0.524249	0.0180378	3.03933	0.0763697	0.915558	0	165
	0.551332	0.0131405	2.7955	0.0556353	0.956688	0	165
	0.826519	0.0243337	1.62797	0.103026	0.936058	0	165
	0.618317	0.0154058	2.59465	0.0652262	0.952948	0	165
	0.466179	0.0275197	3.44818	0.116515	0.798589	0	165
	0.447251	0.0188567	3.40755	0.0798368	0.880538	0	165
	0.726927	0.0255635	2.05445	0.108232	0.912271	0	165
	0.546514	0.0193731	2.91896	0.0820231	0.911041	0	165
	0.74465	0.0201904	1.93725	0.0854837	0.944982	0	165
	0.620381	0.0203325	2.74087	0.0860853	0.922497	0	165
	0.750127	0.0242018	2.06225	0.102467	0.924629	0	165
	0.56801	0.0117964	2.73504	0.0499445	0.9666	0	165
	0.712825	0.0163718	2.04226	0.069316	0.959596	0	165
	0.6781	0.00929533	2.14992	0.0393552	0.985029	0	165
	0.889698	0.0208218	1.38969	0.0881568	0.958144	0	165
	0.615719	0.00796449	2.45871	0.0337206	0.986636	0	165
	0.586453	0.0129868	2.46505	0.0549842	0.962281	0	165
	0.680372	0.0156986	2.29255	0.066466	0.959244	0	165
	0.504355	0.0141977	3.11358	0.0601113	0.941068	0	165
	0.377381	0.0167038	3.72326	0.0707219	0.870604	0	165
	0.469312	0.0219963	3.39706	0.0931297	0.858103	0	165
	0.506104	0.0214901	3.12123	0.0909865	0.879126	0	165
	0.233762	0.00971494	4.27819	0.0411318	0.883357	0	165
	0.627456	0.0228807	2.573	0.096874	0.906566	0	165
	0.562315	0.016686	2.86534	0.0706464	0.93514	0	165
	0.55728	0.0248535	2.90608	0.105227	0.869006	0	165
	0.474029	0.0212348	3.31981	0.0899054	0.868058	0	165
	0.510897	0.0152639	2.92349	0.0646252	0.934336	0	165
	0.657588	0.0193553	2.43846	0.0819478	0.936087	0	165
	0.648704	0.0154372	2.49112	0.065359	0.956815	0	165
	0.671154	0.0225314	2.40237	0.0953949	0.919133	0	165
	0.508795	0.00697137	2.9994	0.0295159	0.985042	0	165
	0.571521	0.0187645	2.78459	0.0794466	0.922252	0	165
	0.590346	0.0118402	2.48757	0.0501297	0.968745	0	165
	0.689941	0.0173344	2.23081	0.0733914	0.952212	0	165
	0.528844	0.026124	3.15477	0.110606	0.845834	0	165
	0.615652	0.0134855	2.50699	0.057096	0.96305	0	165
	0.538585	0.0187248	2.81167	0.0792784	0.914006	0	165
	0.476344	0.012663	3.15048	0.0536134	0.946946	0	165
	0.507768	0.0147573	3.21389	0.0624807	0.93754	0	165
	0.9298	0.0364888	0.881512	0.154489	0.894058	0	165
	0.655884	0.0254069	2.39781	0.107569	0.896369	0	165
	0.741771	0.0165241	1.77839	0.0699607	0.961855	0	165
	0.643063	0.0263751	2.46353	0.111669	0.885893	0	165
	0.289231	0.0150439	4.04226	0.0636938	0.83305	0	165
	0.309779	0.0159165	3.99005	0.0673883	0.836153	0	165
	0.457094	0.0225016	3.43127	0.0952689	0.846666	0	165
	0.497704	0.0225147	3.175	0.0953245	0.865951	0	165
	0.736232	0.00976514	1.99959	0.0413443	0.985963	0	165
	0.591199	0.0122857	2.4714	0.0520162	0.96656	0	165
	0.419747	0.00555002	3.44012	0.0234981	0.986049	0	165
	0.586349	0.0152381	2.79505	0.0645159	0.949121	0	165
	0.776289	0.018825	1.87629	0.0797026	0.955265	0	165
	0.457037	0.0234135	3.43703	0.0991298	0.836892	0	165
	0.527985	0.0237917	3.01849	0.100731	0.866792	0	165
	0.323097	0.0150417	3.96549	0.0636848	0.85962	0	165
	0.57902	0.00885763	2.67395	0.0375021	0.981456	0	165
	0.538598	0.0115442	2.89122	0.0488768	0.964538	0	165
	0.564677	0.0101666	2.69871	0.0430441	0.974584	0	165
	0.528749	0.0150367	3.06067	0.0636636	0.939962	0	165
q=2	0.592822	0.0204388	1.39823	0.0865352	0.915256	0	165
	0.793507	0.03589	0.356394	0.151953	0.865987	0	165
	0.311937	0.0120636	2.81264	0.0510758	0.896658	0	165
	0.354352	0.0166298	2.3405	0.0704085	0.857809	0	165
	0.487114	0.0230734	1.92234	0.09769	0.855695	0	165
	0.407016	0.0111489	2.25803	0.0472032	0.943942	0	165
	0.617057	0.0162687	1.3698	0.0688795	0.947749	0	165
	0.411557	0.0164822	2.17676	0.0697834	0.890365	0	165
	0.61764	0.00983374	1.17766	0.0416348	0.979959	0	165
	0.557877	0.0205654	1.33134	0.0870713	0.904799	0	165
	0.622141	0.0154016	1.33026	0.0652086	0.953508	0	165
	0.640002	0.0168035	1.26692	0.0711438	0.948149	0	165
	0.257018	0.0172345	2.87127	0.0729684	0.759646	0	165
	0.522582	0.0195513	1.60943	0.0827777	0.902347	0	165
	0.570995	0.0257012	1.62908	0.108816	0.867031	0	165
	0.55463	0.013062	1.52201	0.055303	0.957647	0	165
	0.470043	0.0193361	1.76784	0.0818663	0.885325	0	165
	0.61706	0.0281275	1.30562	0.119807	0.865637	0	163
	0.555993	0.00966416	1.53213	0.0409168	0.97625	0	165
	0.572219	0.0353379	1.77187	0.149616	0.785274	0	165
	0.357362	0.0131671	2.63835	0.0557479	0.904881	0	165
	0.548701	0.0177425	1.58363	0.0751194	0.924331	0	165
	0.504799	0.010615	1.7571	0.0449423	0.9658	0	165
	0.424022	0.011443	2.08258	0.0484482	0.945455	0	165
	0.483745	0.0100342	1.83825	0.0424835	0.966677	0	165
	0.449604	0.0112611	2.01872	0.0476779	0.952487	0	165
	0.643825	0.027905	1.14536	0.118146	0.874972	0	165
	0.434668	0.0200144	2.14724	0.0847384	0.862073	0	165
	0.755131	0.0215758	0.717722	0.0913493	0.939446	0	165
	0.497306	0.0215193	1.6836	0.0911099	0.875306	0	165
	0.536314	0.0357709	1.35035	0.151449	0.761361	0	165
	0.554935	0.0318394	1.76891	0.134804	0.80672	0	165
	0.389338	0.0205057	2.29177	0.0868183	0.82984	0	165
	0.346134	0.0143084	2.51077	0.0605799	0.884389	0	165
	0.628249	0.0114044	1.19175	0.0482848	0.97418	0	165
	0.782275	0.0188858	0.37099	0.0799601	0.955635	0	165
	0.508371	0.0144399	1.82586	0.0611368	0.940093	0	165
	0.4767	0.0236778	1.82932	0.100249	0.844508	0	165
	0.359964	0.0139233	2.39277	0.0589494	0.896629	0	165
	0.373522	0.0151998	2.37411	0.0643541	0.887385	0	165
	0.450676	0.0193315	2.08259	0.081847	0.877089	0	165
	0.581883	0.0173688	1.3252	0.0735374	0.934445	0	165
	0.789128	0.0237907	0.441829	0.100727	0.933255	0	165
	0.62069	0.0191793	1.3294	0.0812029	0.930229	0	165
	0.305654	0.0150259	2.9046	0.0638115	0.84773	0	164
	0.335197	0.0175563	2.63331	0.0743313	0.831271	0	165
	0.643871	0.0210968	1.0296	0.0893211	0.922534	0	165
	0.526956	0.0190707	1.68633	0.0807431	0.907783	0	165
	0.672477	0.0216079	1.04308	0.0914852	0.925177	0	165
	0.503792	0.018904	1.9626	0.0800371	0.901851	0	165
	0.697311	0.0189663	1.02612	0.0803007	0.944664	0	165
	0.507539	0.0140596	1.70703	0.0595265	0.942775	0	165
	0.662451	0.0197198	0.883508	0.0834913	0.934767	0	165
	0.570718	0.0129013	1.33918	0.0546223	0.960787	0	165
	0.84896	0.0200753	0.29626	0.0849962	0.957323	0	165
	0.493254	0.00913364	1.82674	0.0386707	0.973174	0	165
	0.483296	0.010961	1.65925	0.0464074	0.960544	0	165
	0.607911	0.0202392	1.34004	0.0856901	0.920312	0	165
	0.501321	0.0156635	1.81266	0.0663171	0.928828	0	165
	0.276165	0.0165154	2.94953	0.069924	0.794817	0	165
	0.419352	0.0194425	2.34188	0.0823169	0.860543	0	165
	0.385941	0.018284	2.37078	0.077412	0.855659	0	165
	0.249909	0.0174885	2.8117	0.0740442	0.745721	0	165
	0.588896	0.0225618	1.42751	0.0955236	0.898297	0	165
	0.526576	0.015348	1.73417	0.0649815	0.937213	0	165
	0.441827	0.0198854	2.1586	0.084192	0.867052	0	165
	0.325413	0.0181327	2.57883	0.0767715	0.81484	0	165
	0.507065	0.0161151	1.68589	0.0682292	0.926627	0	165
	0.61578	0.0190241	1.36444	0.0805456	0.930252	0	165
	0.587199	0.0180668	1.45155	0.0764923	0.930765	0	165
	0.623032	0.0160586	1.30234	0.0679901	0.949891	0	165
	0.378227	0.00702996	2.29349	0.0297639	0.972981	0	165
	0.449495	0.017017	1.96766	0.0720478	0.900347	0	165
	0.450844	0.00873301	1.89903	0.0369745	0.970755	0	165
	0.704554	0.0187794	0.80649	0.0795096	0.946686	0	165
	0.514072	0.0205377	1.97246	0.0869538	0.890814	0	165
	0.545969	0.0119862	1.48316	0.050748	0.962892	0	165
	0.473366	0.0217487	1.88717	0.0920811	0.862556	0	165
	0.522132	0.0178277	1.66258	0.07548	0.916688	0	165
	0.483588	0.0127218	2.05396	0.0538627	0.94796	0	165
	0.860127	0.037245	-0.0331746	0.157691	0.875164	0	165
	0.556128	0.0240338	1.39306	0.101756	0.875568	0	165
	0.664673	0.0232077	0.69243	0.0982584	0.913359	0	165
	0.557303	0.0217961	1.53162	0.0922818	0.89467	0	165
	0.172492	0.0178136	3.19289	0.0754204	0.604297	0	165
	0.203152	0.0169351	3.17784	0.071701	0.684752	0	165
	0.395049	0.0201802	2.24702	0.0854405	0.837607	0	165
	0.453917	0.0215257	2.14483	0.0911372	0.855431	0	165
	0.554006	0.00880275	1.48195	0.0372697	0.980038	0	165
	0.531059	0.0117675	1.42263	0.0498222	0.962235	0	165
	0.408606	0.00708378	2.27696	0.0299918	0.97637	0	165
	0.567494	0.0173327	1.42864	0.0733845	0.931673	0	165
	0.621951	0.0226273	1.29555	0.0958009	0.906941	0	165
	0.500518	0.0266872	1.90623	0.11299	0.826644	0	165
	0.552128	0.0150151	1.56234	0.0635718	0.94468	0	165
	0.262764	0.0167953	3.015	0.0711091	0.774768	0	165
	0.48026	0.0116989	1.78495	0.0495317	0.954886	0	165
	0.465668	0.011353	1.93032	0.0480673	0.954815	0	165
	0.52427	0.0161514	1.51398	0.0683828	0.930604	0	165
	0.429642	0.0150323	2.24096	0.0636449	0.913047	0	165
q=3	0.567395	0.0190125	1.07846	0.0804964	0.9194	0	165
	0.751443	0.0328005	0.0802177	0.138873	0.873515	0	165
	0.294017	0.0108771	2.47032	0.0460522	0.904215	0	165
	0.338253	0.0182457	1.95903	0.0772498	0.823591	0	165
	0.452865	0.0234767	1.68598	0.0993972	0.833898	0	165
	0.356501	0.0118671	2.06048	0.0502437	0.920335	0	165
	0.621606	0.0158671	0.912867	0.0671791	0.950784	0	165
	0.373982	0.0175412	1.88715	0.0742671	0.857936	0	165
	0.564995	0.00904919	0.943768	0.0383131	0.979727	0	165
	0.521386	0.022211	0.95213	0.0940385	0.878477	0	165
	0.636109	0.0141911	0.862169	0.0600833	0.961749	0	165
	0.617046	0.0159543	0.906678	0.0675485	0.949599	0	165
	0.249864	0.0189403	2.44048	0.080191	0.718588	0	165
	0.481015	0.0180394	1.35883	0.0763765	0.901944	0	165
	0.559168	0.0232468	1.26367	0.0984239	0.883288	0	165
	0.530839	0.0130493	1.21522	0.055249	0.954113	0	165
	0.464165	0.0184208	1.32914	0.0779912	0.892033	0	165
	0.568876	0.0286333	1.08804	0.121961	0.842786	0	163
	0.538353	0.0106241	1.21585	0.0449813	0.969695	0	165
	0.575163	0.0328209	1.33755	0.138959	0.808249	0	165
	0.37269	0.0150049	2.18564	0.0635286	0.889385	0	165
	0.538445	0.0157143	1.16895	0.0665324	0.937065	0	165
	0.475635	0.0111519	1.45415	0.0472158	0.957999	0	165
	0.387403	0.0126153	1.78883	0.0534115	0.923378	0	165
	0.494515	0.0103755	1.34316	0.0439287	0.965945	0	165
	0.425193	0.0119055	1.71807	0.0504064	0.94164	0	165
	0.654432	0.0292281	0.710217	0.123748	0.868701	0	165
	0.436681	0.0211609	1.67075	0.0895925	0.850407	0	165
	0.760538	0.0198838	0.281792	0.0841854	0.948553	0	165
	0.461058	0.021743	1.42034	0.0920569	0.856704	0	165
	0.506732	0.0343834	1.0313	0.145575	0.755829	0	165
	0.512006	0.0305392	1.51108	0.129299	0.795582	0	165
	0.35806	0.0221328	1.95969	0.0937073	0.784996	0	165
	0.359207	0.0133355	2.03949	0.056461	0.903634	0	165
	0.605191	0.0107127	0.875285	0.0453564	0.975401	0	165
	0.72564	0.0178013	0.189641	0.0753684	0.954289	0	165
	0.507645	0.0139353	1.37369	0.0590001	0.94372	0	165
	0.46388	0.024588	1.4496	0.104102	0.828186	0	165
	0.33735	0.0127986	2.00242	0.0541878	0.899983	0	165
	0.374353	0.0194975	1.9008	0.0825497	0.832709	0	165
	0.436805	0.0196529	1.71068	0.0832077	0.867122	0	165
	0.574274	0.0173856	0.927344	0.0736085	0.932751	0	165
	0.772702	0.0223155	0.0542242	0.0944811	0.938254	0	165
	0.611887	0.01971	0.965008	0.0834495	0.924845	0	165
	0.295315	0.0152026	2.51915	0.0645617	0.836441	0	164
	0.328624	0.0175398	2.22669	0.0742612	0.826378	0	165
	0.591709	0.0206274	0.796259	0.0873338	0.913599	0	165
	0.493839	0.0186853	1.36242	0.0791113	0.900442	0	165
	0.643855	0.0217297	0.768643	0.0920009	0.918374	0	165
	0.466567	0.0183319	1.6557	0.077615	0.893842	0	165
	0.665071	0.0174502	0.766116	0.073882	0.948212	0	165
	0.487942	0.0153469	1.36029	0.0649769	0.927978	0	165
	0.625329	0.0185442	0.57716	0.0785136	0.935214	0	165
	0.521419	0.0137492	1.11391	0.0582121	0.947735	0	165
	0.81393	0.0180175	0.0386099	0.0762837	0.962307	0	165
	0.460317	0.00951776	1.58566	0.040297	0.966879	0	165
	0.454808	0.0102821	1.38166	0.0435332	0.960779	0	165
	0.577252	0.0202199	0.998948	0.0856085	0.912874	0	165
	0.513134	0.0172787	1.31287	0.0731558	0.9187	0	165
	0.250258	0.0170637	2.64558	0.0722455	0.754249	0	165
	0.425244	0.0177949	1.88117	0.0753411	0.882014	0	165
	0.353571	0.0177448	2.07304	0.0751293	0.841985	0	165
	0.275765	0.020844	2.2326	0.0882508	0.719581	0	165
	0.582046	0.0218701	1.019	0.0925953	0.901622	0	165
	0.516134	0.0155013	1.35929	0.0656303	0.933713	0	165
	0.425186	0.0175284	1.83035	0.0742131	0.884913	0	165
	0.289284	0.0198587	2.22853	0.0840793	0.752041	0	165
	0.503534	0.015777	1.30193	0.0667979	0.928468	0	165
	0.601602	0.0185102	1.03355	0.0783697	0.930763	0	165
	0.553708	0.0184109	1.1576	0.0779495	0.920493	0	165
	0.593873	0.01295	1.01054	0.0548287	0.963363	0	165
	0.33382	0.00813767	2.03911	0.0344538	0.954825	0	165
	0.410821	0.0181745	1.66162	0.0769486	0.870714	0	165
	0.408643	0.00923621	1.71345	0.0391049	0.960797	0	165
	0.676494	0.0185509	0.488454	0.0785423	0.943828	0	165
	0.511398	0.0160232	1.55997	0.06784	0.92847	0	165
	0.519845	0.0112717	1.16638	0.0477229	0.963754	0	165
	0.462018	0.0208698	1.52649	0.08836	0.866268	0	165
	0.525634	0.0184361	1.2478	0.0780559	0.912673	0	165
	0.474947	0.0118186	1.6773	0.0500383	0.953059	0	165
	0.815382	0.0349693	-0.208381	0.148056	0.877124	0	165
	0.501339	0.0216602	1.12417	0.0917066	0.875623	0	165
	0.627413	0.0259735	0.373741	0.109969	0.884109	0	165
	0.549827	0.019184	1.13548	0.0812225	0.913468	0	165
	0.152222	0.0188177	2.8052	0.0796718	0.535215	1.30118e-13	165
	0.193327	0.0178844	2.79066	0.07572	0.646181	0	165
	0.390055	0.0184793	1.74476	0.078239	0.855653	0	165
	0.448363	0.021417	1.75095	0.0906769	0.85376	0	165
	0.480521	0.00940933	1.36774	0.0398379	0.970142	0	165
	0.498558	0.0129026	1.11685	0.0546281	0.949512	0	165
	0.416736	0.008705	1.85688	0.0368558	0.96623	0	165
	0.551043	0.0189561	0.986884	0.0802576	0.915587	0	165
	0.564662	0.0235708	1.11171	0.0997956	0.882497	0	165
	0.51674	0.0256695	1.35776	0.108681	0.84448	0	165
	0.576762	0.0108032	1.00148	0.0457392	0.972577	0	165
	0.262216	0.0158558	2.60001	0.0671314	0.791559	0	165
	0.447955	0.0124278	1.48162	0.0526178	0.942616	0	165
	0.455228	0.0118743	1.55475	0.0502744	0.948772	0	165
	0.501194	0.0166926	1.13657	0.0706745	0.920258	0	165
	0.381692	0.0153751	2.04035	0.0650962	0.88929	0	165

## Sheet: Table S2
Table S2. The parameters of DAR (diversity-area relationship) for the Bacteria in the hot springs, 100 times of re-sampling from the totally permutated hot springs
Order	z	SE(z)	ln(c)	SE(ln(c))	R	p-value	g
q=0	0.773917	0.00505478	6.9675	0.0214013	0.996541	0	165
	0.926483	0.00934165	6.31249	0.0395513	0.991816	0	165
	0.909104	0.0170519	6.38161	0.0721956	0.972504	0	165
	0.735007	0.00585229	7.18942	0.0247779	0.994873	0	165
	0.839269	0.0126073	6.71987	0.0533776	0.982102	0	165
	0.726242	0.00989158	7.16892	0.0418797	0.985215	0	165
	0.694779	0.00683248	7.36881	0.0289278	0.99221	0	165
	1.04415	0.0192424	5.77227	0.0814699	0.97342	0	165
	0.855083	0.0169123	6.62932	0.0716044	0.969566	0	165
	0.928564	0.0132898	6.31602	0.0562674	0.983712	0	165
	0.893845	0.00946987	6.455	0.0400942	0.990976	0	165
	0.723513	0.00520259	7.19354	0.0220271	0.995812	0	165
	0.801077	0.0113844	6.91865	0.0482001	0.983936	0	165
	0.898294	0.0158022	6.44994	0.0669043	0.975695	0	165
	0.826503	0.023199	6.82826	0.0982214	0.941379	0	165
	0.977219	0.0199903	6.12029	0.0846365	0.967546	0	165
	0.879141	0.0247758	6.56625	0.104897	0.940947	0	165
	0.830175	0.00722941	6.62977	0.0306084	0.993876	0	165
	0.81582	0.00898353	6.78825	0.0380351	0.990262	0	165
	0.902649	0.0187896	6.42503	0.0795526	0.966452	0	165
	0.847031	0.00931626	6.66448	0.0394438	0.990284	0	165
	0.980353	0.0275384	6.065	0.116594	0.941297	0	165
	0.690227	0.00570762	7.35599	0.0241653	0.994473	0	165
	0.846217	0.00510884	6.61229	0.0216302	0.997043	0	165
	0.754146	0.00816879	7.04277	0.0345856	0.990573	0	165
	1.00934	0.019505	5.9608	0.0825816	0.970887	0	165
	0.796444	0.00457853	6.87272	0.0193849	0.997317	0	165
	0.647758	0.00414967	7.5784	0.0175692	0.996672	0	165
	0.852354	0.0153744	6.72216	0.065093	0.974494	0	165
	1.06441	0.023033	5.63389	0.0975187	0.963892	0	165
	1.03865	0.0121799	5.76252	0.0515683	0.988977	0	165
	0.710926	0.00840614	7.21279	0.0355905	0.988796	0	165
	0.727035	0.00350393	7.19059	0.0148352	0.998112	0	165
	0.799805	0.0175816	6.92363	0.074438	0.962801	0	165
	0.804891	0.00729	6.86057	0.0308649	0.993381	0	165
	0.660047	0.00328251	7.4782	0.0138977	0.99799	0	165
	0.702254	0.0084149	7.34527	0.0356276	0.988499	0	165
	0.741755	0.0143541	7.15056	0.0607734	0.97081	0	165
	0.781854	0.00979517	6.94322	0.0414715	0.987449	0	165
	0.878707	0.0121622	6.52966	0.0514931	0.984743	0	165
	0.636342	0.00611952	7.61709	0.0259093	0.992547	0	165
	0.894348	0.00621346	6.42102	0.026307	0.996089	0	165
	0.737039	0.0073994	7.22871	0.0313281	0.991886	0	165
	0.728788	0.010774	7.25944	0.0456158	0.98265	0	165
	0.73757	0.00704064	7.16923	0.0298092	0.992655	0	165
	0.827684	0.0123278	6.68662	0.0521944	0.982396	0	165
	0.886642	0.00746514	6.43372	0.0316064	0.994272	0	165
	0.7001	0.00426855	7.35321	0.0180725	0.996984	0	165
	0.652818	0.00599169	7.52637	0.025368	0.993204	0	165
	0.936739	0.0248831	6.28174	0.105352	0.94702	0	165
	0.656214	0.00368301	7.55732	0.0155934	0.997443	0	165
	0.742756	0.0079408	7.1088	0.0336203	0.990813	0	165
	0.734843	0.00548284	7.20212	0.0232136	0.995494	0	165
	0.714106	0.00697487	7.32186	0.0295307	0.992314	0	165
	0.802032	0.0134209	6.86934	0.0568224	0.977931	0	165
	0.739776	0.00503605	7.10466	0.021322	0.996244	0	165
	0.906511	0.0200519	6.41895	0.0848973	0.96236	0	165
	0.903005	0.0090934	6.40736	0.0385003	0.991836	0	165
	0.805527	0.00591228	6.85454	0.0250318	0.995638	0	165
	0.885949	0.0115362	6.48031	0.0488428	0.986461	0	165
	0.899809	0.0278197	6.48626	0.117785	0.930159	0	165
	0.952706	0.0231366	6.20819	0.0979576	0.955143	0	165
	0.72836	0.00850505	7.2326	0.0360093	0.989069	0	165
	0.992873	0.0254502	6.01844	0.107753	0.950401	0	165
	0.725157	0.00450456	7.2432	0.0190717	0.99687	0	165
	0.782941	0.00842828	6.95774	0.0356842	0.990687	0	165
	1.03999	0.0107885	5.72325	0.045677	0.991343	0	165
	0.904687	0.0152542	6.36858	0.0645845	0.977605	0	165
	0.848057	0.0173757	6.61878	0.0735663	0.967448	0	165
	0.817894	0.00998212	6.79937	0.042263	0.988077	0	165
	0.981234	0.0184505	6.08284	0.0781171	0.972373	0	165
	0.808728	0.022446	6.87544	0.0950333	0.942574	0	165
	0.748453	0.0195394	7.14869	0.0827271	0.948692	0	165
	0.761024	0.00774229	7.09483	0.0327799	0.99167	0	165
	0.768071	0.00649724	7.0388	0.0275085	0.994219	0	165
	0.735673	0.0109121	7.17702	0.0462006	0.982537	0	165
	0.722634	0.00544064	7.17185	0.023035	0.995412	0	165
	0.706214	0.00659622	7.28008	0.0279276	0.992965	0	165
	0.69483	0.00419988	7.33812	0.0177818	0.997036	0	165
	0.793661	0.00849004	6.91657	0.0359457	0.990802	0	165
	0.745206	0.00546457	7.13592	0.0231363	0.995646	0	165
	0.839503	0.00929084	6.64663	0.0393362	0.990165	0	165
	0.960068	0.0249882	6.16946	0.105797	0.948978	0	165
	1.05559	0.011818	5.64061	0.0500359	0.989939	0	165
	0.956948	0.00684856	6.12681	0.0289959	0.995852	0	165
	0.865896	0.0103488	6.57008	0.0438155	0.988558	0	165
	0.881743	0.00768823	6.43749	0.032551	0.993861	0	165
	0.766766	0.00638942	7.06849	0.027052	0.994388	0	165
	0.849938	0.00821942	6.65986	0.0348	0.992464	0	165
	0.986796	0.0146197	6.03729	0.061898	0.982577	0	165
	0.960625	0.00894808	6.11883	0.037885	0.993003	0	165
	0.568417	0.00362032	7.98489	0.015328	0.99671	0	165
	0.986464	0.0141585	6.06629	0.0599451	0.983622	0	165
	0.933853	0.00763217	6.24854	0.0323136	0.9946	0	165
	0.902801	0.0108685	6.36115	0.046016	0.988393	0	165
	0.931735	0.0148263	6.2606	0.0627725	0.979981	0	165
	0.995167	0.0103533	5.90969	0.0438344	0.991294	0	165
	0.755994	0.013614	7.13848	0.0576399	0.974574	0	165
	0.771596	0.00413491	7.00427	0.0175067	0.997668	0	165
	0.975393	0.0108365	5.99964	0.0458803	0.99009	0	165
q=1	0.596785	0.0107673	4.99585	0.0455872	0.974481	0	165
	0.847372	0.0145225	3.9073	0.0614865	0.976888	0	165
	0.619039	0.0243839	5.00807	0.103238	0.893389	0	165
	0.523597	0.0116699	5.50248	0.0494087	0.961819	0	165
	0.600615	0.0189939	5.17166	0.0804178	0.927273	0	165
	0.551678	0.0220409	5.18389	0.0933184	0.890807	0	165
	0.476849	0.0182418	5.64549	0.0772335	0.898555	0	165
	0.989124	0.0299286	3.32546	0.126714	0.932817	0	165
	0.466897	0.0201416	5.76051	0.0852769	0.875933	0	165
	0.754443	0.0219709	4.42037	0.0930221	0.93731	0	165
	0.824234	0.0164519	4.06342	0.0696552	0.96903	0	165
	0.39679	0.0105892	6.01174	0.0448333	0.946565	0	165
	0.550248	0.0158971	5.40539	0.0673064	0.938212	0	165
	0.769744	0.0259302	4.31384	0.109785	0.918641	0	165
	0.498192	0.0293073	5.62876	0.124083	0.799594	0	165
	0.813972	0.0351407	4.28757	0.148781	0.875778	0	165
	0.667109	0.0338159	4.81583	0.143172	0.839528	0	165
	0.578485	0.0218011	5.03766	0.0923032	0.901118	0	165
	0.623854	0.0180669	4.97134	0.0764929	0.937942	0	165
	0.738958	0.0225907	4.48383	0.095646	0.931559	0	165
	0.731805	0.0225195	4.49465	0.0953446	0.930745	0	165
	0.776326	0.0326882	4.21933	0.138397	0.880796	0	165
	0.39278	0.00788485	5.93833	0.0333834	0.968691	0	165
	0.658111	0.00837054	4.72647	0.0354398	0.987071	0	165
	0.474528	0.0131837	5.58651	0.0558181	0.942467	0	165
	0.683144	0.0295427	4.855	0.12508	0.875432	0	165
	0.567321	0.0110585	5.3131	0.0468203	0.970401	0	165
	0.429001	0.0143232	5.86026	0.0606424	0.919913	0	165
	0.632716	0.0299303	5.12208	0.126721	0.856	0	165
	0.931321	0.0229536	3.44064	0.0971826	0.953891	0	165
	1.0733	0.0205873	2.90686	0.0871639	0.971299	0	165
	0.416002	0.0105566	5.99732	0.0446953	0.951318	0	165
	0.45359	0.00778412	5.71021	0.032957	0.976829	0	165
	0.555018	0.0249576	5.34297	0.105667	0.867242	0	165
	0.477507	0.0154823	5.7314	0.0655502	0.923965	0	165
	0.349478	0.00816536	6.17618	0.0345711	0.958274	0	165
	0.396863	0.0125925	6.10706	0.0533152	0.926836	0	165
	0.543719	0.0237051	5.41395	0.100364	0.873761	0	165
	0.540508	0.0129415	5.32331	0.0547928	0.956316	0	165
	0.753153	0.0208751	4.4042	0.0883823	0.942717	0	165
	0.367147	0.00983283	6.09598	0.0416309	0.946216	0	165
	0.689545	0.00921096	4.53769	0.038998	0.985767	0	165
	0.370677	0.0163366	6.36492	0.0691669	0.87151	0	165
	0.445447	0.0188002	5.92577	0.0795977	0.880332	0	165
	0.535004	0.0167369	5.44658	0.0708618	0.928668	0	165
	0.785205	0.018038	4.11817	0.0763705	0.95958	0	165
	0.697831	0.0146001	4.48136	0.0618151	0.966127	0	165
	0.524036	0.0114338	5.55372	0.0484094	0.963322	0	165
	0.434306	0.0104201	5.74261	0.0441175	0.956148	0	165
	0.688357	0.0308069	4.71259	0.130433	0.86826	0	165
	0.31492	0.00634475	6.46999	0.0268628	0.968475	0	165
	0.437456	0.0148571	5.85561	0.0629032	0.917465	0	165
	0.467724	0.0142152	5.66	0.0601855	0.932277	0	165
	0.508284	0.013348	5.5096	0.0565138	0.948129	0	165
	0.673359	0.0169107	4.76552	0.0715975	0.952249	0	165
	0.456324	0.0150968	5.64675	0.0639178	0.921197	0	165
	0.76324	0.0323117	4.30608	0.136804	0.879723	0	165
	0.714999	0.0193188	4.63884	0.0817931	0.945335	0	165
	0.657636	0.00940657	4.75136	0.0398262	0.983731	0	165
	0.763648	0.016361	4.27929	0.0692702	0.964566	0	165
	0.651671	0.0312443	4.91298	0.132284	0.852899	0	165
	0.634039	0.0275473	5.04152	0.116632	0.874475	0	165
	0.418821	0.0147303	5.95767	0.0623662	0.912252	0	165
	0.669896	0.0283978	4.8286	0.120233	0.879458	0	165
	0.350286	0.00773143	6.27121	0.0327339	0.962514	0	165
	0.684874	0.0205254	4.80764	0.086902	0.933966	0	165
	0.887309	0.0174408	3.66362	0.0738422	0.969925	0	165
	0.775851	0.0178932	4.20539	0.0757577	0.95928	0	165
	0.72342	0.0191044	4.37629	0.0808854	0.94759	0	165
	0.563846	0.0175839	5.33958	0.0744479	0.929068	0	165
	0.747826	0.0173471	4.35645	0.0734452	0.958835	0	165
	0.578727	0.0218976	5.28034	0.0927116	0.900439	0	165
	0.374039	0.030647	6.22667	0.129755	0.691007	0	165
	0.637753	0.0170934	4.9569	0.0723712	0.946139	0	165
	0.386248	0.0161003	6.09922	0.0681666	0.882774	0	165
	0.417695	0.0135168	5.97298	0.0572282	0.924227	0	165
	0.390558	0.0101109	6.05904	0.0428083	0.949481	0	165
	0.43424	0.018964	5.7285	0.0802913	0.873411	0	165
	0.417078	0.00952441	5.92136	0.0403251	0.96003	0	165
	0.438532	0.0148458	5.81418	0.0628551	0.917931	0	165
	0.525995	0.0113578	5.39531	0.0480876	0.964037	0	165
	0.512815	0.0135709	5.51925	0.0574573	0.947388	0	165
	0.813958	0.0400992	4.14616	0.169775	0.846486	0	165
	1.03793	0.0217444	3.03052	0.0920629	0.966042	0	165
	0.82902	0.0119117	3.99917	0.0504328	0.983587	0	165
	0.734868	0.0244738	4.45099	0.103619	0.920267	0	165
	0.756644	0.0228969	4.17389	0.0969426	0.932803	0	165
	0.485665	0.0123046	5.65718	0.0520963	0.951463	0	165
	0.68525	0.0131248	4.73349	0.0555687	0.971379	0	165
	1.04382	0.0210078	2.98045	0.0889443	0.968538	0	165
	0.851164	0.0173473	3.92883	0.0734463	0.967775	0	165
	0.262429	0.0127682	6.67117	0.054059	0.849456	0	165
	0.948644	0.019846	3.52732	0.0840253	0.966132	0	165
	0.752514	0.0136671	4.40819	0.0578647	0.974155	0	165
	0.720822	0.0140828	4.47432	0.0596249	0.970272	0	165
	0.689781	0.01897	4.56006	0.0803164	0.94353	0	165
	0.807418	0.0138731	3.98024	0.0587369	0.976774	0	165
	0.631511	0.0265524	5.07344	0.11242	0.881079	0	165
	0.482187	0.00865898	5.64362	0.036661	0.974711	0	165
	0.801168	0.0133169	3.96252	0.056382	0.978216	0	165
q=2	0.497604	0.0168375	3.49124	0.0712878	0.918	0	165
	0.694631	0.0124677	2.67772	0.0527865	0.974735	0	165
	0.633994	0.0164733	2.98479	0.0697458	0.949138	0	165
	0.538323	0.0139916	3.55807	0.0592387	0.94911	0	165
	0.544414	0.0129804	3.50513	0.0549572	0.956659	0	165
	0.580718	0.0300093	2.96569	0.127055	0.834702	0	165
	0.56718	0.0290316	3.32216	0.122916	0.837103	0	165
	0.841013	0.0170147	1.9341	0.0720381	0.968223	0	165
	0.473636	0.0237776	3.82544	0.100671	0.841912	0	165
	0.638611	0.0204778	3.12717	0.0867003	0.925449	0	165
	0.703385	0.0165026	2.78618	0.06987	0.957948	0	165
	0.380149	0.0165841	4.161	0.070215	0.873632	0	165
	0.525519	0.0150308	3.56492	0.0636387	0.939331	0	165
	0.720506	0.0205809	2.67526	0.0871371	0.939476	0	165
	0.454022	0.0230947	3.88153	0.0977799	0.838664	0	165
	0.766415	0.0353555	2.60975	0.14969	0.861661	0	165
	0.620247	0.0229069	3.03938	0.0969849	0.904496	0	165
	0.521873	0.0260705	3.37075	0.110379	0.843116	0	165
	0.507346	0.0175243	3.57433	0.0741957	0.91498	0	165
	0.791098	0.0216915	2.26685	0.0918391	0.943838	0	165
	0.741103	0.026453	2.54809	0.111999	0.909966	0	165
	0.640162	0.0227807	2.86471	0.0964505	0.910441	0	165
	0.421793	0.0119351	3.96337	0.0505315	0.940509	0	165
	0.527922	0.0111435	3.38349	0.0471802	0.965552	0	165
	0.45232	0.0174647	3.82712	0.0739434	0.89694	0	165
	0.490505	0.0256613	3.71023	0.108647	0.831566	0	165
	0.481728	0.0152333	3.86948	0.0644959	0.927281	0	165
	0.537786	0.0312849	3.43648	0.132456	0.802801	0	165
	0.609095	0.0265893	3.27095	0.112576	0.873497	0	165
	0.780432	0.0155703	2.09154	0.0659228	0.969058	0	165
	0.879868	0.0152878	1.85758	0.0647264	0.976268	0	165
	0.474694	0.0119621	3.93112	0.0506459	0.951946	0	165
	0.433258	0.00988667	3.96413	0.0418589	0.960085	0	165
	0.51363	0.0210311	3.55471	0.0890431	0.886212	0	165
	0.393925	0.0158423	4.25342	0.0670741	0.88959	0	165
	0.459129	0.0200801	3.82097	0.0850166	0.873111	0	165
	0.283972	0.0117629	4.82648	0.0498028	0.883992	0	165
	0.485216	0.0220321	3.91498	0.0932812	0.865138	0	165
	0.557385	0.0154235	3.38283	0.065301	0.94289	0	165
	0.613113	0.018597	3.13568	0.0787374	0.932519	0	165
	0.451498	0.010322	3.67168	0.0437019	0.959946	0	165
	0.514921	0.0155706	3.42747	0.0659239	0.932892	0	165
	0.340205	0.0205159	4.65295	0.0868618	0.792361	0	165
	0.444734	0.0189474	4.05298	0.080221	0.878458	0	165
	0.545211	0.013543	3.47298	0.0573391	0.953214	0	165
	0.752115	0.0131487	2.40012	0.05567	0.975985	0	165
	0.818393	0.0277369	1.90775	0.117434	0.917767	0	165
	0.606763	0.0170954	3.24613	0.0723798	0.940974	0	165
	0.542102	0.0203916	3.33666	0.0863353	0.901437	0	165
	0.577016	0.0256792	3.27286	0.108722	0.869457	0	165
	0.303383	0.0144786	4.46544	0.0613003	0.853971	0	165
	0.390405	0.0170695	4.19733	0.0722701	0.873171	0	165
	0.482405	0.0269082	3.54835	0.113926	0.814559	0	165
	0.541425	0.0196611	3.37333	0.0832425	0.907239	0	165
	0.709209	0.0113423	2.61853	0.0480217	0.979785	0	165
	0.492907	0.0288521	3.53514	0.122156	0.801029	0	165
	0.733344	0.0223582	2.46834	0.0946618	0.931893	0	165
	0.686609	0.0218046	2.83544	0.0923179	0.926726	0	165
	0.554574	0.0180126	3.23285	0.0762632	0.923727	0	165
	0.788718	0.0270867	2.18272	0.114681	0.915835	0	165
	0.629055	0.0209536	3.08112	0.0887146	0.920242	0	165
	0.498919	0.0249925	3.80171	0.105815	0.842444	0	165
	0.34087	0.0173549	4.39986	0.0734783	0.838436	0	165
	0.591168	0.0225555	3.28102	0.095497	0.899011	0	165
	0.288669	0.0137758	4.56773	0.058325	0.85398	0	165
	0.700908	0.0210989	2.93871	0.0893301	0.933438	0	165
	0.76096	0.0150968	2.31222	0.0639179	0.969388	0	165
	0.734183	0.0174857	2.53178	0.0740322	0.956748	0	165
	0.738861	0.0117981	2.40993	0.0499518	0.979845	0	165
	0.545731	0.0192995	3.52096	0.0817117	0.911408	0	165
	0.640038	0.0160059	2.74724	0.0677667	0.952624	0	165
	0.650891	0.0213332	3.13469	0.0903219	0.922493	0	165
	0.298708	0.0264967	4.58602	0.112183	0.661896	0	165
	0.670211	0.0167844	2.79065	0.0710631	0.952498	0	165
	0.223025	0.0227517	4.98217	0.0963276	0.608996	0	165
	0.393708	0.0116198	4.19857	0.0491966	0.935773	0	165
	0.385948	0.0116978	4.24119	0.049527	0.93261	0	165
	0.496336	0.0357114	3.46788	0.151197	0.736446	0	165
	0.529895	0.0227466	3.49143	0.0963063	0.876937	0	165
	0.477495	0.0156279	3.65002	0.0661667	0.922687	0	165
	0.504636	0.0131956	3.46349	0.0558683	0.948538	0	165
	0.362248	0.0124058	4.38099	0.0525246	0.916247	0	165
	0.775166	0.0294655	2.48706	0.124753	0.899654	0	165
	0.956238	0.0153987	1.56148	0.0651961	0.979513	0	165
	0.649696	0.0116325	3.01328	0.0492503	0.974855	0	165
	0.634137	0.0233502	2.99992	0.0988616	0.904985	0	165
	0.675387	0.0262506	2.60141	0.111142	0.895775	0	165
	0.462787	0.0118989	3.8887	0.0503784	0.950119	0	165
	0.572949	0.0151688	3.42453	0.0642227	0.947346	0	165
	0.986558	0.0172003	1.12201	0.0728237	0.976111	0	165
	0.803149	0.0219283	2.30307	0.0928418	0.944275	0	165
	0.33343	0.0302885	4.34842	0.128238	0.653018	0	165
	0.850892	0.01285	2.12908	0.0544051	0.981916	0	165
	0.710741	0.014692	2.70405	0.0622042	0.966894	0	165
	0.65985	0.0155042	2.90987	0.0656426	0.957831	0	165
	0.633279	0.0246367	2.87251	0.104309	0.895612	0	165
	0.679267	0.0131952	2.70248	0.0558669	0.970595	0	165
	0.648833	0.0229621	3.13406	0.0972184	0.911298	0	165
	0.363821	0.0124061	4.23659	0.052526	0.916878	0	165
	0.590656	0.0130724	3.03022	0.055347	0.962321	0	165
q=3	0.431097	0.0194148	3.03477	0.0821998	0.866914	0	165
	0.584431	0.0140817	2.4494	0.0596202	0.955798	0	165
	0.645712	0.014854	2.24211	0.0628901	0.959475	0	165
	0.520564	0.0148092	2.92472	0.0627003	0.939924	0	165
	0.518408	0.0144365	2.85005	0.0611222	0.942221	0	165
	0.540353	0.0294233	2.35783	0.124574	0.821081	0	165
	0.557908	0.0308568	2.64528	0.130644	0.816874	0	165
	0.745646	0.0138614	1.54203	0.0586873	0.972972	0	165
	0.480338	0.0239894	3.10313	0.101568	0.843178	0	165
	0.598027	0.020471	2.65093	0.0866716	0.916315	0	165
	0.633966	0.0172345	2.433	0.0729687	0.944716	0	165
	0.391988	0.0185918	3.39753	0.0787152	0.855396	0	165
	0.505561	0.0157183	2.93002	0.0665494	0.929454	0	165
	0.678123	0.0197826	2.18253	0.0837569	0.937112	0	165
	0.431568	0.021217	3.22961	0.0898299	0.846982	0	165
	0.721605	0.0342913	2.07488	0.145185	0.854953	0	165
	0.593501	0.0218685	2.45653	0.0925882	0.904875	0	165
	0.499737	0.0265278	2.66367	0.112315	0.827801	0	165
	0.435211	0.0196304	3.13248	0.0831125	0.866581	0	165
	0.78853	0.0242738	1.49751	0.102772	0.9307	0	165
	0.711595	0.0253752	1.95989	0.107435	0.910118	0	165
	0.581277	0.0205338	2.40365	0.0869375	0.911579	0	165
	0.42077	0.0141598	3.26881	0.0599506	0.918789	0	165
	0.44963	0.0120256	3.00743	0.0509147	0.94635	0	165
	0.484039	0.0192667	3.00587	0.0815728	0.89149	0	165
	0.417278	0.0250924	3.22628	0.106238	0.793198	0	165
	0.445027	0.0189327	3.32706	0.0801585	0.878746	0	165
	0.524873	0.0331477	2.7464	0.140343	0.778473	0	165
	0.570163	0.024206	2.68622	0.102485	0.87916	0	165
	0.678889	0.0148682	1.79457	0.0629498	0.963062	0	165
	0.741265	0.0145697	1.72254	0.0616861	0.969928	0	165
	0.499287	0.0112371	3.12474	0.0475762	0.96111	0	165
	0.440638	0.011932	3.26886	0.0505187	0.945112	0	165
	0.475181	0.0216923	2.98205	0.0918425	0.863968	0	165
	0.403294	0.0167127	3.4869	0.0707594	0.883911	0	165
	0.516519	0.0230091	2.90603	0.0974177	0.869251	0	165
	0.292395	0.0110982	4.11526	0.0469883	0.899905	0	165
	0.449259	0.0209532	3.38946	0.0887131	0.859212	0	165
	0.551149	0.0156975	2.73253	0.066461	0.939797	0	165
	0.520602	0.0188637	2.84526	0.0798666	0.907589	0	165
	0.450548	0.0114634	2.8977	0.0485347	0.951079	0	165
	0.450656	0.0173372	3.02987	0.0734035	0.897576	0	165
	0.351073	0.0201304	3.89007	0.0852293	0.806894	0	165
	0.455118	0.0183583	3.32027	0.0777266	0.889031	0	165
	0.521529	0.0133555	2.86802	0.0565457	0.950489	0	165
	0.687241	0.0129681	1.98945	0.0549053	0.972185	0	165
	0.796802	0.0283959	1.22907	0.120224	0.910215	0	165
	0.583167	0.0173378	2.55092	0.073406	0.934916	0	165
	0.558719	0.0220841	2.60021	0.0935011	0.892765	0	165
	0.514499	0.0238674	2.83412	0.101051	0.860417	0	165
	0.303719	0.018097	3.62251	0.0766204	0.795884	0	165
	0.409325	0.0211802	3.39018	0.0896743	0.834369	0	165
	0.453081	0.0276563	2.90058	0.117093	0.788765	0	165
	0.55126	0.021468	2.58957	0.0908927	0.895429	0	165
	0.660921	0.0115719	2.08071	0.048994	0.975915	0	165
	0.479984	0.030065	2.87673	0.127291	0.780982	0	165
	0.703445	0.0191937	1.87678	0.0812636	0.944342	0	165
	0.647255	0.0207388	2.26708	0.0878056	0.925552	0	165
	0.491744	0.021566	2.76772	0.0913076	0.872537	0	165
	0.728502	0.0272022	1.71832	0.115171	0.902673	0	165
	0.62145	0.0179062	2.41553	0.0758127	0.938511	0	165
	0.460771	0.0243861	3.22125	0.103248	0.828581	0	165
	0.339377	0.0192939	3.67873	0.081688	0.809293	0	165
	0.567506	0.0208585	2.66225	0.0883123	0.905284	0	165
	0.262888	0.0187965	3.86684	0.079582	0.738556	0	165
	0.66189	0.0225146	2.45384	0.0953238	0.917238	0	165
	0.68925	0.0171914	1.91478	0.0727861	0.952855	0	165
	0.691414	0.0166786	2.0733	0.0706151	0.955703	0	165
	0.688506	0.00951321	1.9653	0.0402777	0.984794	0	165
	0.530516	0.0197386	2.83208	0.0835705	0.903271	0	165
	0.57001	0.0198334	2.26631	0.0839719	0.913884	0	165
	0.670849	0.0206672	2.35594	0.0875021	0.930604	0	165
	0.297255	0.0249317	3.80455	0.105558	0.682525	0	165
	0.622766	0.017258	2.20688	0.073068	0.942736	0	165
	0.192628	0.0258545	4.38207	0.109465	0.50402	5.15021e-12	165
	0.40465	0.0116414	3.477	0.049288	0.938685	0	165
	0.390209	0.0135009	3.52917	0.0571611	0.91473	0	165
	0.507372	0.0374521	2.61811	0.158568	0.727748	0	165
	0.582674	0.027814	2.50673	0.117761	0.853916	0	165
	0.491471	0.015104	2.85908	0.0639485	0.930908	0	165
	0.47722	0.0149741	2.79802	0.0633985	0.928283	0	165
	0.318523	0.0148154	3.85318	0.0627264	0.859823	0	165
	0.74263	0.0244337	1.96406	0.103449	0.921963	0	165
	0.901263	0.0148145	1.15424	0.0627227	0.978681	0	165
	0.56714	0.0134692	2.74133	0.057027	0.956976	0	165
	0.549579	0.0230899	2.64397	0.0977598	0.881229	0	165
	0.601263	0.0247558	2.17083	0.104813	0.885157	0	165
	0.461161	0.0116018	3.215	0.0491203	0.952094	0	165
	0.530594	0.0174839	2.94818	0.0740245	0.921753	0	165
	0.885945	0.0180076	0.776367	0.0762418	0.96794	0	165
	0.757146	0.0228806	1.80957	0.0968733	0.93297	0	165
	0.347314	0.0337224	3.55357	0.142776	0.627868	0	165
	0.799786	0.0115655	1.71793	0.0489669	0.983381	0	165
	0.677177	0.0167495	2.15624	0.0709152	0.953583	0	165
	0.6247	0.0169358	2.3937	0.0717039	0.944996	0	165
	0.588595	0.0251562	2.37075	0.106508	0.87782	0	165
	0.619513	0.0147659	2.29192	0.0625171	0.956686	0	165
	0.614827	0.0206983	2.57898	0.0876339	0.918733	0	165
	0.32801	0.0143325	3.62937	0.0606821	0.8733	0	165
	0.498513	0.013761	2.74072	0.0582625	0.943143	0	165

## Sheet: Table S3
Table S3. The parameters of DAR (diversity-area relationship) for the Combined in the hot springs, 100 times of re-sampling from the totally permutated hot springs
Order	z	SE(z)	ln(c)	SE(ln(c))	R	p-value	g
q=0	0.881428	0.0107958	6.63431	0.0457079	0.987994	0	165
	0.729421	0.0095381	7.40639	0.0403831	0.986349	0	165
	0.827331	0.0103693	6.92508	0.0439025	0.987438	0	165
	0.782555	0.00761026	7.0981	0.0322209	0.99238	0	165
	0.823914	0.0139446	6.87715	0.0590395	0.977441	0	165
	0.712317	0.00353689	7.42229	0.0149747	0.997997	0	165
	0.794599	0.00911494	7.03849	0.0385915	0.989445	0	165
	0.920602	0.0140646	6.45407	0.0595477	0.981504	0	165
	0.775005	0.00616558	7.13138	0.0261043	0.994881	0	165
	0.874182	0.011891	6.6552	0.0503448	0.985253	0	165
	0.756315	0.00706512	7.24393	0.0299128	0.992963	0	165
	0.832097	0.0106686	6.73117	0.0451695	0.986866	0	165
	0.845116	0.0147541	6.83564	0.0624668	0.976049	0	165
	0.79855	0.00899946	7.06264	0.0381025	0.989807	0	165
	0.778332	0.00630424	7.12201	0.0266914	0.994696	0	165
	0.886324	0.0135733	6.62122	0.0574677	0.981417	0	165
	0.917953	0.0179822	6.49098	0.0761344	0.970119	0	165
	0.690957	0.00310254	7.47937	0.0131358	0.998361	0	165
	0.847634	0.0226374	6.87994	0.095844	0.946493	0	165
	0.822856	0.00480141	6.87339	0.0203286	0.997237	0	165
	0.895041	0.00844789	6.56139	0.0357673	0.992818	0	165
	0.728384	0.00545549	7.35371	0.0230978	0.995459	0	165
	0.845383	0.00858178	6.75898	0.0363341	0.991706	0	165
	0.851162	0.0127433	6.82545	0.0539535	0.982218	0	165
	0.818922	0.00763493	6.92039	0.0323253	0.99299	0	165
	0.807528	0.00505793	6.9885	0.0214146	0.996818	0	165
	0.945362	0.0117231	6.36147	0.0496342	0.987698	0	165
	0.640193	0.00465649	7.73752	0.019715	0.995716	0	165
	0.780455	0.00890316	7.08163	0.0376948	0.98956	0	165
	0.905373	0.00804565	6.49528	0.0340643	0.993625	0	165
	0.646267	0.00452187	7.70663	0.019145	0.996034	0	165
	0.718901	0.00592253	7.38617	0.0250752	0.994514	0	165
	0.729372	0.00442565	7.31104	0.0187376	0.997013	0	165
	0.75999	0.00695945	7.18786	0.0294654	0.993235	0	165
	0.915625	0.0130925	6.51207	0.055432	0.983742	0	165
	0.834271	0.0128189	6.86322	0.0542735	0.981296	0	165
	0.718648	0.00440282	7.36282	0.018641	0.996955	0	165
	0.914771	0.015604	6.50445	0.0660655	0.977097	0	165
	0.719208	0.00490133	7.39174	0.0207516	0.996236	0	165
	0.950577	0.0157969	6.35722	0.0668818	0.978225	0	165
	0.654195	0.0065716	7.64686	0.0278233	0.991876	0	165
	0.88496	0.0138894	6.62954	0.058806	0.980509	0	165
	0.745636	0.00497632	7.23501	0.0210691	0.99639	0	165
	0.817695	0.0104532	6.88951	0.0442575	0.986941	0	165
	0.926821	0.00749093	6.36345	0.0317156	0.994718	0	165
	0.935911	0.014706	6.35955	0.0622635	0.980465	0	165
	0.923753	0.0130007	6.44868	0.0550434	0.984238	0	165
	0.889071	0.0153	6.62026	0.0647783	0.976704	0	165
	0.748355	0.00514828	7.22296	0.0217971	0.996165	0	165
	0.909515	0.0180827	6.5284	0.0765598	0.969262	0	165
	0.866995	0.015583	6.7028	0.0659765	0.974668	0	165
	0.79113	0.00544463	7.02374	0.0230519	0.996162	0	165
	0.885865	0.00603188	6.55654	0.0255382	0.996243	0	165
	0.908361	0.0114631	6.50639	0.0485334	0.987268	0	165
	0.827965	0.00532772	6.88516	0.0225569	0.996642	0	165
	0.733305	0.0059687	7.3511	0.0252707	0.994644	0	165
	0.665929	0.00997008	7.65063	0.042212	0.982217	0	165
	0.766578	0.00608664	7.18535	0.02577	0.994901	0	165
	0.766241	0.00389207	7.11608	0.0164785	0.997904	0	165
	0.788825	0.00524007	7.0241	0.0221858	0.996423	0	165
	0.903753	0.0177989	6.55822	0.0753581	0.969813	0	165
	0.762322	0.010383	7.20244	0.0439604	0.985215	0	165
	0.713613	0.00435837	7.41349	0.0184528	0.996974	0	165
	0.849291	0.00785026	6.78785	0.033237	0.993109	0	165
	0.891016	0.00930008	6.54806	0.0393753	0.991238	0	165
	0.770964	0.00409053	7.10227	0.0173188	0.997714	0	165
	0.748319	0.00577542	7.27472	0.0244524	0.99518	0	165
	0.801853	0.0158488	7.00226	0.0671017	0.969605	0	165
	0.705555	0.00685633	7.38049	0.0290288	0.992391	0	165
	0.696852	0.00362658	7.48596	0.0153545	0.9978	0	165
	0.879817	0.00954385	6.57122	0.0404074	0.990546	0	165
	0.839391	0.0114118	6.88019	0.0483163	0.985268	0	165
	0.793393	0.00491445	7.00309	0.0208072	0.996888	0	165
	0.650438	0.00498634	7.68088	0.0211115	0.995244	0	165
	0.852493	0.0175508	6.7629	0.0743077	0.967149	0	165
	0.831081	0.00477326	6.85138	0.0202094	0.997322	0	165
	0.90066	0.0194208	6.59197	0.0822253	0.964132	0	165
	0.908701	0.0139387	6.57286	0.0590147	0.981358	0	165
	0.770893	0.00485865	7.13166	0.0205709	0.996778	0	165
	0.776581	0.00684347	7.13178	0.0289744	0.99373	0	165
	0.820228	0.00724159	6.93067	0.0306599	0.993707	0	165
	0.773252	0.00521714	7.05851	0.0220887	0.99631	0	165
	0.918406	0.00817481	6.40812	0.0346111	0.993605	0	165
	0.74235	0.00647129	7.28721	0.0273986	0.993864	0	165
	0.803349	0.00909591	7.02773	0.0385109	0.989713	0	165
	0.950811	0.0149577	6.31933	0.063329	0.980421	0	165
	0.823466	0.0110638	6.96032	0.0468426	0.985605	0	165
	0.792433	0.0133113	7.04455	0.0563583	0.977767	0	165
	0.821739	0.016874	6.92901	0.0714421	0.96731	0	165
	0.826435	0.0133125	6.8376	0.0563632	0.979501	0	165
	0.746953	0.00732684	7.26935	0.0310209	0.992249	0	165
	0.678162	0.00493762	7.64203	0.0209052	0.995707	0	165
	0.719352	0.00375061	7.4085	0.0158796	0.997792	0	165
	0.943851	0.0142941	6.40027	0.0605195	0.981816	0	165
	0.85558	0.00615432	6.75226	0.0260566	0.99581	0	165
	0.778378	0.0042113	7.13054	0.0178301	0.997623	0	165
	0.860957	0.00842311	6.64394	0.0356624	0.992289	0	165
	0.752768	0.00893787	7.19806	0.0378418	0.988705	0	165
	0.71266	0.00349013	7.44481	0.0147767	0.998051	0	165
	0.740254	0.0048893	7.27754	0.0207007	0.996463	0	165
q=1	0.641312	0.0166094	4.86121	0.0703222	0.949443	0	165
	0.4228	0.0174284	5.98453	0.0737896	0.884931	0	165
	0.652028	0.0157283	4.80407	0.0665917	0.955704	0	165
	0.545972	0.012377	5.28604	0.0524026	0.960576	0	165
	0.688431	0.0223459	4.54656	0.0946098	0.923815	0	165
	0.515055	0.0149484	5.42209	0.0632894	0.937697	0	165
	0.674496	0.0151405	4.69832	0.0641028	0.961302	0	165
	0.776479	0.0199823	4.18544	0.0846025	0.950036	0	165
	0.512058	0.010851	5.50384	0.0459418	0.965296	0	165
	0.606841	0.0176579	4.92177	0.0747612	0.937404	0	165
	0.514499	0.0146185	5.4972	0.0618927	0.94006	0	165
	0.558295	0.0214215	4.99684	0.0906959	0.898037	0	165
	0.652322	0.0205613	4.87936	0.0870537	0.9277	0	165
	0.562834	0.0143223	5.27195	0.0606387	0.951067	0	165
	0.687724	0.0135249	4.63625	0.0572625	0.969895	0	165
	0.742411	0.0218133	4.39166	0.0923546	0.936292	0	165
	0.627768	0.0229666	4.90605	0.0972375	0.90604	0	165
	0.382628	0.00971246	5.97765	0.0411213	0.951292	0	165
	0.6586	0.0393973	4.92541	0.166803	0.794733	0	165
	0.636788	0.00919323	4.8765	0.0389229	0.983434	0	165
	0.793611	0.0192557	4.10273	0.0815263	0.955218	0	165
	0.410987	0.008247	5.97107	0.0349167	0.968715	0	165
	0.611898	0.014822	4.89493	0.0627544	0.955358	0	165
	0.61959	0.0195	5.08418	0.0825607	0.927895	0	165
	0.601576	0.012881	5.07308	0.0545366	0.964606	0	165
	0.66615	0.0152203	4.81127	0.0644407	0.95999	0	165
	0.722973	0.0203998	4.54456	0.0863703	0.940814	0	165
	0.315272	0.0101814	6.28389	0.0431065	0.924504	0	165
	0.660326	0.0182497	4.70415	0.077267	0.943017	0	165
	0.888337	0.0192217	3.65966	0.0813824	0.963896	0	165
	0.420203	0.0142203	5.77185	0.0602071	0.917981	0	165
	0.411485	0.0153457	5.90075	0.0649719	0.902881	0	165
	0.363424	0.0105338	5.99509	0.0445988	0.937845	0	165
	0.515639	0.0125027	5.41688	0.0529349	0.955275	0	165
	0.759184	0.0197913	4.33633	0.0837939	0.948827	0	165
	0.756107	0.020992	4.34338	0.0888776	0.942541	0	165
	0.4082	0.00853616	5.94795	0.036141	0.966159	0	165
	0.839952	0.0274203	3.95887	0.116094	0.923038	0	165
	0.514741	0.0115037	5.37772	0.0487053	0.961622	0	165
	0.773751	0.0234564	4.29668	0.0993115	0.932586	0	165
	0.310072	0.0111698	6.28829	0.0472916	0.90852	0	165
	0.685995	0.0223243	4.68925	0.0945182	0.923465	0	165
	0.452479	0.0100086	5.71941	0.0423749	0.962362	0	165
	0.613088	0.0175609	4.8578	0.0743504	0.939171	0	165
	0.742496	0.0117372	4.25764	0.0496936	0.980236	0	165
	0.939301	0.0175116	3.33655	0.074142	0.972822	0	165
	0.841552	0.0216246	3.91945	0.0915556	0.950174	0	165
	0.705629	0.023732	4.57043	0.100478	0.918873	0	165
	0.407179	0.00990069	5.92416	0.0419183	0.955039	0	165
	0.739254	0.0273301	4.42952	0.115712	0.904326	0	165
	0.595871	0.0217332	5.05026	0.0920155	0.906534	0	165
	0.614983	0.0123609	4.86206	0.0523344	0.968616	0	165
	0.729997	0.010028	4.28582	0.0424575	0.984966	0	165
	0.758299	0.0182148	4.30177	0.0771189	0.956052	0	165
	0.624752	0.0110058	4.9051	0.046597	0.975629	0	165
	0.48087	0.0152987	5.66878	0.0647726	0.926489	0	165
	0.414103	0.0188175	5.92622	0.0796709	0.864972	0	165
	0.609516	0.0133221	4.97636	0.0564042	0.963201	0	165
	0.488444	0.00900155	5.41591	0.0381114	0.973419	0	165
	0.622637	0.0185996	4.81421	0.0787481	0.934354	0	165
	0.77308	0.0279564	4.2645	0.118364	0.907907	0	165
	0.476224	0.0221833	5.69121	0.0939211	0.859491	0	165
	0.358751	0.0125868	6.10862	0.053291	0.912625	0	165
	0.671599	0.0152081	4.75339	0.0643893	0.960658	0	165
	0.591981	0.0126235	4.98796	0.0534461	0.964881	0	165
	0.555539	0.0113104	5.26388	0.0478869	0.967839	0	165
	0.541574	0.0154895	5.37893	0.0655804	0.939336	0	165
	0.546372	0.0226973	5.3038	0.0960973	0.883437	0	165
	0.436608	0.0136676	5.65774	0.0578667	0.928585	0	165
	0.338571	0.0106666	6.17569	0.045161	0.927763	0	165
	0.743099	0.014894	4.27282	0.0630594	0.968784	0	165
	0.619572	0.0171661	5.05823	0.0726789	0.942757	0	165
	0.631035	0.0129407	4.7826	0.0547891	0.967393	0	165
	0.464869	0.0134941	5.61261	0.0571321	0.937679	0	165
	0.796864	0.0238031	4.04854	0.100779	0.934359	0	165
	0.66588	0.0101954	4.74562	0.0431659	0.981425	0	165
	0.844324	0.0327896	3.96703	0.138827	0.895922	0	165
	0.712282	0.0178671	4.59918	0.0756469	0.952354	0	165
	0.583191	0.0121514	5.12635	0.0514473	0.966391	0	165
	0.540057	0.011814	5.35772	0.0500191	0.963142	0	165
	0.54715	0.0158451	5.32532	0.067086	0.937945	0	165
	0.593638	0.0107274	4.93932	0.0454183	0.974404	0	165
	0.849602	0.0133824	3.74198	0.0566595	0.980373	0	165
	0.43221	0.0120797	5.79914	0.051144	0.941837	0	165
	0.63232	0.019348	4.91441	0.081917	0.931448	0	165
	0.84509	0.0289477	3.91972	0.122561	0.916216	0	165
	0.515486	0.018622	5.53437	0.0788431	0.908071	0	165
	0.423201	0.015371	5.87052	0.065079	0.907207	0	165
	0.502979	0.0262409	5.48538	0.111101	0.832278	0	165
	0.668184	0.0206234	4.63319	0.0873167	0.930372	0	165
	0.501717	0.015516	5.5067	0.0656928	0.930124	0	165
	0.332889	0.0143994	6.42742	0.0609651	0.875382	0	165
	0.48526	0.0121056	5.61411	0.0512533	0.952839	0	165
	0.887996	0.0256627	3.8104	0.108652	0.938178	0	165
	0.619174	0.0105173	4.91944	0.044529	0.977283	0	165
	0.500535	0.0131077	5.55342	0.0554964	0.948397	0	165
	0.72088	0.017001	4.3506	0.0719799	0.957537	0	165
	0.436004	0.0164671	5.79076	0.0697197	0.900751	0	165
	0.363423	0.0114407	6.22719	0.0484383	0.927863	0	165
	0.453804	0.0133933	5.82432	0.0567055	0.935774	0	165
q=2	0.532016	0.0135457	3.48994	0.0573509	0.951016	0	165
	0.378377	0.0150263	4.31976	0.0636195	0.89191	0	165
	0.67095	0.0140835	2.8729	0.0596279	0.965916	0	165
	0.506689	0.0157462	3.67461	0.0666673	0.929512	0	165
	0.74227	0.0183739	2.44922	0.0777928	0.953516	0	165
	0.687142	0.0253665	2.68566	0.107399	0.904566	0	165
	0.765758	0.0142244	2.47213	0.0602243	0.973011	0	165
	0.738289	0.0140203	2.5556	0.0593603	0.971844	0	165
	0.517681	0.0125803	3.64234	0.0532635	0.955088	0	165
	0.502043	0.0166864	3.59288	0.0706481	0.920549	0	165
	0.542889	0.0208452	3.51891	0.088256	0.897913	0	165
	0.554725	0.0269887	3.26087	0.114266	0.849464	0	165
	0.618247	0.0159485	3.23493	0.0675239	0.949814	0	165
	0.574597	0.0123781	3.26538	0.0524072	0.964197	0	165
	0.764393	0.0130471	2.40918	0.0552396	0.97707	0	165
	0.694474	0.0154193	2.82139	0.0652834	0.962093	0	165
	0.486112	0.0174135	3.68221	0.0737264	0.909405	0	165
	0.453061	0.0141202	3.86515	0.0597832	0.929147	0	165
	0.66307	0.0339599	3.11791	0.143782	0.836955	0	165
	0.64616	0.00979389	3.07073	0.0414661	0.981786	0	165
	0.788441	0.0234484	2.33761	0.0992776	0.934877	0	165
	0.432131	0.0130147	4.07062	0.0551028	0.933377	0	165
	0.556461	0.0130102	3.36171	0.0550836	0.958221	0	165
	0.57907	0.0167172	3.46944	0.0707786	0.938296	0	165
	0.531321	0.0118201	3.59758	0.0500447	0.961952	0	165
	0.734762	0.0161967	2.56383	0.0685748	0.962605	0	165
	0.554276	0.017189	3.55958	0.0727759	0.929776	0	165
	0.330183	0.0151351	4.34641	0.0640801	0.863066	0	165
	0.719771	0.0113559	2.59345	0.0480794	0.98031	0	165
	0.927093	0.0131158	1.59404	0.0555305	0.984077	0	165
	0.433807	0.0177493	3.87271	0.075148	0.886356	0	165
	0.441009	0.0210322	3.9253	0.0890476	0.854129	0	165
	0.381694	0.0227871	3.94595	0.0964775	0.79532	0	165
	0.508421	0.0122771	3.5928	0.0519796	0.955617	0	165
	0.668558	0.0143426	2.87016	0.0607249	0.964477	0	165
	0.671738	0.0173367	2.91545	0.0734015	0.949769	0	165
	0.386652	0.0148286	4.30133	0.0627822	0.898119	0	165
	0.715636	0.0248058	2.68325	0.105025	0.914456	0	165
	0.535945	0.0142745	3.38352	0.0604364	0.94676	0	165
	0.716448	0.0152359	2.67327	0.0645069	0.965063	0	165
	0.340418	0.0129981	4.39282	0.0550324	0.898881	0	165
	0.569487	0.0190155	3.48352	0.0805092	0.919899	0	165
	0.376444	0.0127959	4.25774	0.054176	0.917342	0	165
	0.572606	0.0132328	3.25829	0.0560258	0.959124	0	165
	0.677333	0.011741	2.72587	0.0497099	0.976376	0	165
	0.827024	0.0113757	2.03242	0.0481633	0.984928	0	165
	0.807737	0.0159792	2.2803	0.0676537	0.969554	0	165
	0.677169	0.0123344	2.75609	0.0522221	0.97401	0	165
	0.381842	0.0149354	4.20189	0.0632347	0.894651	0	165
	0.722164	0.0149762	2.67205	0.0634075	0.966691	0	165
	0.515854	0.0163371	3.53346	0.0691691	0.927084	0	165
	0.611951	0.0214941	2.95564	0.091003	0.912456	0	165
	0.614909	0.00947548	3.02146	0.040118	0.981192	0	165
	0.734918	0.0178279	2.63433	0.075481	0.955236	0	165
	0.557893	0.0165486	3.40014	0.0700646	0.935184	0	165
	0.479912	0.0174434	3.87659	0.0738529	0.907092	0	165
	0.443402	0.0129383	3.90628	0.0547793	0.937084	0	165
	0.654473	0.0169923	2.91676	0.0719433	0.94921	0	165
	0.507212	0.0153323	3.48436	0.0649148	0.932933	0	165
	0.636397	0.0252459	2.84572	0.106888	0.892105	0	165
	0.720637	0.0192114	2.54383	0.0813386	0.946669	0	165
	0.403831	0.0209288	4.23428	0.0886098	0.833971	0	165
	0.312215	0.0180458	4.46755	0.0764037	0.804637	0	165
	0.681451	0.0109475	2.85998	0.0463502	0.979607	0	165
	0.526505	0.0114255	3.45379	0.0483742	0.963697	0	165
	0.572974	0.0099234	3.39828	0.0420144	0.976415	0	165
	0.651074	0.0235129	3.10856	0.0995504	0.90812	0	165
	0.618181	0.0230994	3.15137	0.0977998	0.902554	0	165
	0.411905	0.0173082	3.99789	0.0732807	0.881201	0	165
	0.350097	0.0207175	4.25774	0.0877154	0.797883	0	165
	0.680764	0.010184	2.80248	0.0431176	0.982245	0	165
	0.514828	0.00994489	3.67107	0.0421054	0.970909	0	165
	0.655227	0.017596	2.78141	0.0744991	0.945945	0	165
	0.626861	0.016442	3.02586	0.0696134	0.948245	0	165
	0.832696	0.0138727	1.98663	0.0587352	0.978119	0	165
	0.596533	0.00974163	3.2182	0.0412448	0.978949	0	165
	0.778098	0.0225217	2.36423	0.095354	0.938002	0	165
	0.673186	0.0155731	2.78372	0.0659344	0.959046	0	165
	0.61661	0.0167483	3.16886	0.0709101	0.944803	0	165
	0.547757	0.0124364	3.45479	0.052654	0.960463	0	165
	0.426232	0.0161198	4.01354	0.068249	0.900521	0	165
	0.571235	0.0127472	3.18778	0.0539702	0.96173	0	165
	0.7946	0.015714	2.24832	0.0665309	0.969574	0	165
	0.452316	0.0121857	3.85285	0.0515926	0.945627	0	165
	0.565481	0.0138578	3.36073	0.0586721	0.954378	0	165
	0.725932	0.0249935	2.632	0.105819	0.915461	0	165
	0.485795	0.0127719	3.7733	0.0540747	0.94802	0	165
	0.383135	0.0165169	4.20084	0.0699303	0.876072	0	165
	0.502253	0.0208105	3.62685	0.0881091	0.883939	0	165
	0.798902	0.0131568	2.23866	0.0557042	0.978603	0	165
	0.420004	0.0147852	3.97595	0.0625985	0.912115	0	165
	0.36584	0.0203721	4.39994	0.0862529	0.815018	0	165
	0.523124	0.014557	3.6278	0.0616327	0.942299	0	165
	0.790998	0.0221084	2.41092	0.0936041	0.941832	0	165
	0.543074	0.0108977	3.44311	0.0461395	0.968714	0	165
	0.547803	0.0193847	3.51153	0.0820721	0.911313	0	165
	0.65689	0.013478	2.91184	0.0570642	0.96736	0	165
	0.356236	0.0119372	4.40847	0.0505406	0.919396	0	165
	0.233623	0.0161154	5.03725	0.0682306	0.75046	0	165
	0.55721	0.0194113	3.54944	0.0821848	0.913703	0	165
q=3	0.507911	0.0131853	2.94043	0.0558248	0.949223	0	165
	0.387221	0.0142007	3.56294	0.060124	0.905645	0	165
	0.661906	0.0142642	2.24144	0.0603926	0.964172	0	165
	0.505883	0.0180137	3.04765	0.0762679	0.910341	0	165
	0.71729	0.0178333	1.92932	0.0755039	0.953136	0	165
	0.705381	0.0261624	1.84466	0.110768	0.903792	0	165
	0.797196	0.014046	1.67791	0.0594688	0.975621	0	165
	0.690546	0.0137397	2.15333	0.0581719	0.969218	0	165
	0.519533	0.013343	2.95916	0.0564927	0.950222	0	165
	0.475068	0.0172136	3.07019	0.0728801	0.907591	0	165
	0.545992	0.0229798	2.84638	0.0972937	0.880881	0	165
	0.568564	0.0275256	2.57265	0.11654	0.85063	0	165
	0.586809	0.0154485	2.72567	0.0654068	0.947891	0	165
	0.601872	0.0150202	2.41918	0.0635934	0.952807	0	165
	0.755138	0.0142366	1.79737	0.0602758	0.972233	0	165
	0.657043	0.0145023	2.35438	0.0614011	0.962513	0	165
	0.442261	0.0156664	3.20341	0.0663296	0.91115	0	165
	0.491349	0.0144129	3.0701	0.0610223	0.936482	0	165
	0.664107	0.0284923	2.46082	0.120633	0.877048	0	165
	0.63164	0.0105993	2.50602	0.0448761	0.977811	0	165
	0.759841	0.022883	1.87021	0.0968837	0.933385	0	165
	0.436118	0.015705	3.40068	0.0664928	0.908575	0	165
	0.549737	0.0116415	2.77707	0.0492885	0.965341	0	165
	0.561024	0.0161529	2.88024	0.0683893	0.938596	0	165
	0.479811	0.0129447	3.16036	0.0548062	0.945485	0	165
	0.732624	0.0177242	1.79617	0.0750421	0.955461	0	165
	0.490431	0.0158315	3.22533	0.0670287	0.924558	0	165
	0.348836	0.0157876	3.58797	0.0668426	0.865851	0	165
	0.704045	0.0114617	2.01371	0.0485274	0.979076	0	165
	0.898911	0.0113567	1.04427	0.0480829	0.98724	0	165
	0.411692	0.0167479	3.3203	0.0709084	0.887444	0	165
	0.465639	0.0214083	3.15305	0.0906398	0.862406	0	165
	0.427822	0.0272996	3.03961	0.115583	0.775286	0	165
	0.531898	0.0142062	2.80517	0.0601474	0.946486	0	165
	0.633463	0.013035	2.40027	0.0551887	0.96718	0	165
	0.630449	0.0164018	2.47722	0.0694432	0.949019	0	165
	0.414614	0.017947	3.53163	0.0759854	0.875239	0	165
	0.636575	0.0230042	2.37491	0.0973968	0.908017	0	165
	0.530943	0.0139607	2.74508	0.0591076	0.948008	0	165
	0.700006	0.0125669	2.05502	0.0532068	0.974724	0	165
	0.377517	0.0136195	3.62542	0.057663	0.908286	0	165
	0.524474	0.0180125	3.07239	0.0762626	0.915829	0	165
	0.334503	0.0134284	3.78427	0.0568541	0.889923	0	165
	0.569983	0.0116806	2.63561	0.0494542	0.967436	0	165
	0.66666	0.0111558	2.1587	0.0472322	0.977931	0	165
	0.744397	0.0117148	1.79031	0.0495989	0.980407	0	165
	0.768294	0.0154792	1.85737	0.0655368	0.968474	0	165
	0.666992	0.0101063	2.07329	0.042789	0.981798	0	165
	0.378972	0.0193635	3.53165	0.0819826	0.837549	0	165
	0.717176	0.0127853	2.07998	0.0541311	0.975063	0	165
	0.507545	0.0137438	2.89434	0.0581897	0.945112	0	165
	0.610923	0.0257064	2.2461	0.108838	0.880929	0	165
	0.569608	0.00967094	2.63229	0.0409455	0.977304	0	165
	0.710512	0.0187498	2.1279	0.0793843	0.94766	0	165
	0.504322	0.0189502	2.98517	0.0802325	0.901617	0	165
	0.481574	0.0163872	3.23796	0.0693813	0.917183	0	165
	0.431209	0.0110156	3.30217	0.0466388	0.950713	0	165
	0.658432	0.0179002	2.26943	0.0757872	0.944713	0	165
	0.517242	0.0173715	2.7991	0.0735486	0.919075	0	165
	0.605006	0.0239565	2.32517	0.101429	0.89244	0	165
	0.689231	0.0210655	1.94342	0.0891884	0.931588	0	165
	0.403124	0.0190501	3.58957	0.0806557	0.856234	0	165
	0.321439	0.0175496	3.77452	0.0743027	0.820368	0	165
	0.686161	0.00894304	2.16825	0.0378637	0.986437	0	165
	0.518256	0.0124947	2.82003	0.0529007	0.955749	0	165
	0.596785	0.0104154	2.64613	0.0440977	0.976063	0	165
	0.688739	0.0228591	2.29499	0.0967825	0.920748	0	165
	0.639142	0.0225558	2.41281	0.0954982	0.91173	0	165
	0.432339	0.0179016	3.27106	0.0757929	0.88407	0	165
	0.377151	0.0240516	3.4721	0.101831	0.775475	0	165
	0.630651	0.0100819	2.39232	0.0426855	0.9798	0	165
	0.484668	0.00855867	3.1592	0.0362363	0.975515	0	165
	0.650247	0.0201166	2.07246	0.085171	0.930079	0	165
	0.624724	0.0161484	2.37146	0.0683703	0.949624	0	165
	0.79816	0.0115313	1.44113	0.0488219	0.983411	0	165
	0.552866	0.00986976	2.71427	0.0417873	0.974997	0	165
	0.723164	0.0189304	1.94568	0.0801487	0.948434	0	165
	0.642465	0.0221322	2.17465	0.0937051	0.915378	0	165
	0.60464	0.0180473	2.56066	0.07641	0.93445	0	165
	0.53365	0.0128103	2.80809	0.0542373	0.956105	0	165
	0.398685	0.0156472	3.46799	0.0662482	0.894043	0	165
	0.537129	0.0117523	2.68215	0.0497579	0.963128	0	165
	0.769593	0.017645	1.76578	0.0747065	0.959728	0	165
	0.475875	0.0137274	3.05225	0.0581199	0.938384	0	165
	0.536194	0.0126115	2.85499	0.0533954	0.95775	0	165
	0.663763	0.0229789	2.23746	0.0972898	0.914644	0	165
	0.491406	0.0112259	3.08133	0.0475289	0.960002	0	165
	0.400892	0.016473	3.46803	0.0697445	0.885539	0	165
	0.525978	0.0174993	2.86524	0.0740899	0.920409	0	165
	0.802448	0.0119838	1.58404	0.050738	0.982304	0	165
	0.390432	0.0151841	3.40709	0.0642875	0.89567	0	165
	0.390455	0.0206229	3.57834	0.0873147	0.829106	0	165
	0.534618	0.0139833	2.94472	0.0592035	0.948512	0	165
	0.71934	0.0216704	2.0346	0.0917498	0.933345	0	165
	0.517988	0.0105353	2.90307	0.0446052	0.9679	0	165
	0.562245	0.0195038	2.78981	0.0825766	0.914341	0	165
	0.627099	0.0122009	2.45894	0.051657	0.970507	0	165
	0.367138	0.00999018	3.73216	0.0422971	0.94462	0	165
	0.20925	0.016869	4.49753	0.071421	0.696845	0	165
	0.574275	0.0201259	2.80535	0.0852105	0.912796	0	165
