# Supplementary material for: Global Microbiome Diversity Scaling in Hot Springs With DAR (Diversity-Area Relationship) Profiles
Source: Front Microbiol. 2019 Feb 22;10:118. doi: 10.3389/fmicb.2019.00118 (PMC6395440; doi:10.3389/fmicb.2019.00118)
Supplement: Supplementary file 2 [file Table_2.XLS]

## Sheet: Table S4
Table S4. The parameters of DAR (diversity-area relationship) for the Archea in the hot springs, 100 times of re-sampling from the totally permutated hot springs
Order	z	SE(z)	d	SE(d)	ln(c)	SE(ln(c))	R	p-value	g
q=0	1.36209	0.0190732	-0.00854388	0.00037854	3.32333	0.0534472	0.993846	0	165
	1.10641	0.0229474	-0.00397563	0.000455432	3.92449	0.0643038	0.989842	0	165
	0.721282	0.0109964	-0.00142307	0.000218243	5.54561	0.0308145	0.995278	0	165
	0.534525	0.0164167	0.00387033	0.000325819	5.73265	0.0460034	0.991093	0	165
	1.21622	0.017129	-0.0049377	0.000339955	3.56799	0.0479993	0.995051	0	165
	0.97279	0.0190193	-0.00398399	0.000377471	4.66743	0.0532963	0.990495	0	165
	1.13242	0.0262275	-0.00555215	0.00052053	4.02042	0.0734952	0.985614	0	165
	0.796665	0.0147076	0.000420878	0.000291898	4.88311	0.041214	0.994501	0	165
	0.914695	0.0142907	-0.0017967	0.000283623	4.64577	0.0400456	0.995047	0	165
	0.95219	0.0201059	-0.00166302	0.000399037	4.35848	0.0563413	0.991189	0	165
	0.832948	0.0131904	-0.000424685	0.000261786	4.78637	0.0369624	0.995553	0	165
	1.23388	0.0302645	-0.00507888	0.000600652	3.58374	0.084808	0.98513	0	165
	0.75616	0.0135588	-0.00213959	0.000269098	5.45134	0.0379949	0.992928	0	165
	1.22765	0.0367554	-0.00668756	0.000729475	3.67729	0.102997	0.974962	0	165
	1.31799	0.0260319	-0.00848397	0.000516647	3.48434	0.0729471	0.987655	0	165
	0.981067	0.0188968	-0.00225721	0.00037504	4.35329	0.052953	0.992257	0	165
	1.23229	0.0245653	-0.00689533	0.000487541	3.68725	0.0688374	0.988489	0	165
	1.61501	0.0442321	-0.0121962	0.000800747	2.53996	0.126934	0.977006	0	163
	1.43462	0.0381565	-0.00921194	0.000757283	3.04139	0.106923	0.977981	0	165
	1.07824	0.021259	-0.00501709	0.000421922	4.25795	0.0595725	0.989776	0	165
	0.75374	0.0204277	-0.00201907	0.000405424	5.43951	0.057243	0.984289	0	165
	0.992703	0.0287118	-0.00434882	0.000569835	4.59362	0.0804568	0.978957	0	165
	0.852814	0.0143564	-0.000261391	0.000284929	4.75645	0.04023	0.99507	0	165
	1.1913	0.0242952	-0.00547675	0.000482181	3.72276	0.0680807	0.989135	0	165
	0.853528	0.0166202	-0.00178628	0.000329856	4.94854	0.0465734	0.992243	0	165
	1.1076	0.0254923	-0.00351489	0.00050594	3.86919	0.0714352	0.988037	0	165
	0.868946	0.0138046	-0.00057947	0.000273975	4.67465	0.0386834	0.99546	0	165
	1.09543	0.0341563	-0.00635394	0.00067789	4.28207	0.0957135	0.971942	0	165
	1.11609	0.0229303	-0.00394561	0.000455092	3.8326	0.0642559	0.990087	0	165
	0.96279	0.0112356	-0.00211516	0.000222989	4.41846	0.0314845	0.997165	0	165
	0.849365	0.0243289	0.000291998	0.000482849	4.68464	0.068175	0.986703	0	165
	1.66048	0.0330698	-0.0137567	0.000656328	2.57563	0.0926689	0.984719	0	165
	1.07733	0.0207825	-0.00311163	0.000412465	4.00451	0.0582372	0.991782	0	165
	1.324	0.0258118	-0.00774538	0.00051228	3.34245	0.0723304	0.988687	0	165
	0.976499	0.0116371	-0.00271677	0.000230958	4.4884	0.0326097	0.996872	0	165
	1.89989	0.0445727	-0.0141179	0.000884622	1.36764	0.124903	0.980804	0	165
	0.785754	0.0152023	-0.000724535	0.000301716	5.11687	0.0426003	0.993131	0	165
	1.10981	0.0146316	-0.00315593	0.000290389	3.87621	0.0410009	0.996153	0	165
	1.05691	0.0182837	-0.00341642	0.000362872	4.18479	0.0512351	0.993149	0	165
	0.62227	0.0147123	0.000628406	0.000291991	5.70819	0.0412271	0.991393	0	165
	1.17733	0.0177989	-0.00425555	0.000353249	3.69335	0.0498764	0.994553	0	165
	0.794149	0.0158203	-3.58421e-06	0.000313981	4.95709	0.0443319	0.993299	0	165
	1.22096	0.0219916	-0.00496758	0.000436461	3.5716	0.0616253	0.991937	0	165
	0.768233	0.0164786	-0.000655199	0.000327046	5.19651	0.0461766	0.99163	0	165
	0.810566	0.0220657	-0.00277395	0.00041547	5.26323	0.0625891	0.984958	0	164
	1.17241	0.0273953	-0.00618808	0.000543708	3.89657	0.0767678	0.98479	0	165
	1.22919	0.0299493	-0.00746544	0.000594397	3.76026	0.0839247	0.982085	0	165
	0.861507	0.0149958	-0.00225655	0.000297617	4.85056	0.0420215	0.993466	0	165
	0.942319	0.018419	0.000429458	0.000365556	4.22286	0.051614	0.993803	0	165
	1.21735	0.0266844	-0.00696625	0.000529599	3.85383	0.0747757	0.985948	0	165
	1.13136	0.0236915	-0.00460455	0.000470199	3.95344	0.0663889	0.989146	0	165
	0.869407	0.0217441	-0.00138823	0.000431549	4.71722	0.0609318	0.987874	0	165
	0.941793	0.0153939	-0.000448074	0.000305519	4.27182	0.0431371	0.995279	0	165
	1.1359	0.0210205	-0.00418667	0.000417188	3.82844	0.058904	0.991813	0	165
	1.15486	0.0146642	-0.00347465	0.000291037	3.70282	0.0410924	0.996372	0	165
	0.699727	0.0117215	0.00300064	0.000232634	5.01081	0.0328463	0.996673	0	165
	0.750282	0.0152524	0.00106067	0.000302711	4.97041	0.0427406	0.993831	0	165
	1.14981	0.0177655	-0.00356826	0.000352588	3.71716	0.049783	0.994592	0	165
	1.07424	0.00942676	-0.00350793	0.000187091	4.05755	0.0264159	0.998218	0	165
	0.809877	0.0115381	-0.0011966	0.000228995	4.98065	0.0323325	0.996061	0	165
	0.94944	0.0224161	-0.00417169	0.000444886	4.76584	0.0628148	0.985811	0	165
	1.29348	0.0507645	-0.00718764	0.00100751	3.36962	0.142253	0.95764	0	165
	0.665873	0.0127606	-7.2826e-05	0.000253256	5.56475	0.035758	0.993736	0	165
	1.01463	0.0198704	-0.0037205	0.000394363	4.39627	0.0556813	0.990862	0	165
	1.10402	0.0352373	-0.00550245	0.000699345	4.15786	0.0987428	0.972977	0	165
	1.50416	0.0405579	-0.0105165	0.000804941	2.89095	0.113652	0.976004	0	165
	1.42145	0.0281388	-0.010609	0.000558463	3.30247	0.0788511	0.986171	0	165
	0.7216	0.0187804	0.00132234	0.000372729	5.13709	0.0526268	0.990295	0	165
	1.00368	0.0181964	-0.00460892	0.000361139	4.59876	0.0509903	0.991389	0	165
	1.01981	0.016819	-0.00279327	0.000333802	4.2686	0.0471306	0.99406	0	165
	0.981639	0.0193895	-0.00501016	0.000384818	4.72125	0.0543336	0.989256	0	165
	0.865549	0.0204149	-0.00184763	0.000405169	4.84463	0.0572071	0.988636	0	165
	1.14733	0.0177285	-0.00453766	0.000351853	3.85517	0.0496793	0.994115	0	165
	1.10454	0.0201765	-0.00250429	0.000400438	3.68134	0.0565391	0.99305	0	165
	0.864872	0.0116517	-0.00151486	0.000231248	4.83516	0.0326506	0.996383	0	165
	0.856255	0.0124972	-0.00233081	0.000248029	4.89936	0.03502	0.995347	0	165
	1.0563	0.0201683	-0.00382768	0.000400275	4.20502	0.0565161	0.991346	0	165
	1.06158	0.0133288	-0.00205657	0.000264532	3.86049	0.0373502	0.996801	0	165
	0.883212	0.0180892	-0.00335962	0.000359011	4.9873	0.0506899	0.989882	0	165
	0.871026	0.0120311	-0.00394669	0.000238779	5.1522	0.0337139	0.995006	0	165
	1.24229	0.0338205	-0.0019044	0.000671227	3.06501	0.0947726	0.985764	0	165
	1.03998	0.0215449	-0.00370295	0.000427596	4.27682	0.0603736	0.989898	0	165
	1.02284	0.0195186	-0.00047387	0.00038738	3.91725	0.0546954	0.993589	0	165
	1.06866	0.0236657	-0.00386211	0.000469688	4.13023	0.0663167	0.988421	0	165
	0.80627	0.0157693	-0.00265665	0.00031297	5.25829	0.0441892	0.991214	0	165
	0.842815	0.0181441	-0.00235041	0.000360101	5.03723	0.0508438	0.989894	0	165
	1.15746	0.0291333	-0.00733991	0.0005782	4.14842	0.0816379	0.980377	0	165
	0.923841	0.022978	-0.00207482	0.000456038	4.56272	0.0643894	0.987254	0	165
	0.901862	0.0123174	-0.000437997	0.00024446	4.53382	0.0345161	0.996694	0	165
	1.1589	0.0201289	-0.00557727	0.000399493	3.81651	0.0564057	0.991907	0	165
	0.757177	0.0153741	-0.00122421	0.000305125	5.2402	0.0430816	0.991943	0	165
	1.3647	0.0274866	-0.00925337	0.000545519	3.40191	0.0770235	0.986698	0	165
	1.42508	0.0280119	-0.00641253	0.000555945	2.7577	0.0784956	0.989994	0	165
	1.00958	0.0151989	-0.00272195	0.000301649	4.24733	0.0425907	0.995064	0	165
	0.763975	0.0248384	-0.00191705	0.000492961	5.34266	0.0696027	0.977975	0	165
	0.699375	0.0107683	0.000868872	0.000213715	5.2845	0.0301751	0.996395	0	165
	1.01445	0.0108445	-0.00295994	0.000215228	4.26934	0.0303887	0.997447	0	165
	0.889378	0.0173406	-0.00111115	0.000344155	4.67895	0.0485923	0.992813	0	165
	0.839848	0.012683	-0.000485793	0.000251717	4.7712	0.0355406	0.995928	0	165
	0.679766	0.015777	0.00082991	0.000313122	5.45385	0.0442106	0.99185	0	165
q=1	0.978824	0.0360051	-0.00665538	0.000714584	1.60222	0.100894	0.957508	0	165
	1.11747	0.0773681	-0.00631115	0.00153551	0.887303	0.216803	0.882462	0	165
	0.674462	0.0184947	-0.00617183	0.000367059	3.07915	0.0518263	0.96891	0	165
	0.29379	0.0215867	0.00270076	0.000428425	3.71825	0.0604906	0.957675	0	165
	0.867119	0.0392724	-0.00617474	0.000779429	2.05466	0.11005	0.935593	0	165
	0.803065	0.0158339	-0.00542524	0.000314252	2.31762	0.0443703	0.987275	0	165
	0.933569	0.0213083	-0.00703317	0.0004229	1.91217	0.0597105	0.981603	0	165
	0.659356	0.0265331	-0.00342066	0.000526596	2.73189	0.0743517	0.95719	0	165
	0.797841	0.0264839	-0.00174021	0.00052562	1.94204	0.0742139	0.977764	0	165
	0.725672	0.03573	-0.00216474	0.000709124	2.22921	0.100123	0.949406	0	165
	0.824949	0.0242024	-0.00572591	0.000480339	2.2189	0.0678206	0.971926	0	165
	1.0418	0.020204	-0.00829073	0.000400983	1.63676	0.056616	0.985993	0	165
	0.358643	0.02896	-0.00113925	0.000574761	3.89892	0.0811523	0.877067	0	165
	0.950308	0.0415569	-0.0072547	0.000824769	1.73287	0.116452	0.936416	0	165
	1.10731	0.0392227	-0.0110119	0.000778442	1.5603	0.109911	0.945486	0	165
	0.821175	0.0270012	-0.00379679	0.000535886	1.95732	0.0756634	0.972397	0	165
	0.582072	0.0384719	-0.00242586	0.000763542	2.89971	0.107807	0.904608	0	165
	1.48224	0.0372546	-0.0142175	0.000739382	0.114989	0.104396	0.97244	0	165
	0.816672	0.0249784	-0.00427489	0.00049574	2.05113	0.0699951	0.974468	0	165
	1.27329	0.0356192	-0.0153253	0.000706924	1.36444	0.0998129	0.956951	0	165
	0.454897	0.0171756	-0.00204016	0.00034088	3.60847	0.04813	0.964555	0	165
	0.973988	0.0391212	-0.00867817	0.000776428	1.89676	0.109626	0.938128	0	165
	0.641399	0.0231158	-0.000755975	0.000458774	2.50793	0.0647757	0.976216	0	165
	0.719271	0.0208447	-0.00356285	0.0004137	2.45642	0.0584116	0.977632	0	165
	0.529822	0.0213573	-0.000923031	0.000423872	3.044	0.0598478	0.968978	0	165
	0.669873	0.0217928	-0.00280948	0.000432515	2.59475	0.0610681	0.974076	0	165
	0.510343	0.0368048	0.00109983	0.000730455	2.9285	0.103135	0.93364	0	165
	0.746562	0.0344954	-0.0064699	0.000684621	2.75402	0.0966638	0.922314	0	165
	1.07747	0.0384457	-0.00884603	0.000763022	1.42554	0.107733	0.953648	0	165
	0.516482	0.0321964	0.00103298	0.000638993	2.80902	0.0902215	0.94855	0	165
	0.263912	0.0579753	0.00647294	0.00115062	3.38027	0.16246	0.861181	0	165
	1.40989	0.0337888	-0.0165976	0.000670597	0.873426	0.0946838	0.96865	0	165
	0.626443	0.0287879	-0.00334636	0.000571346	2.94954	0.0806701	0.944404	0	165
	0.59451	0.0363061	-0.00430065	0.000720557	3.11234	0.101738	0.890116	0	165
	0.89315	0.0177312	-0.00496346	0.000351907	1.79217	0.0496868	0.988628	0	165
	1.28481	0.0344809	-0.00810267	0.000684334	0.275308	0.0966232	0.97786	0	165
	0.743554	0.026031	-0.00454156	0.00051663	2.53851	0.0729446	0.963907	0	165
	0.507855	0.033812	0.000141126	0.000671059	3.00378	0.0947489	0.933541	0	165
	0.807071	0.019521	-0.00755241	0.000387428	2.53487	0.0547021	0.975021	0	165
	0.326625	0.0156338	0.000970361	0.00031028	3.85481	0.0438094	0.970996	0	165
	0.756276	0.0336807	-0.00518262	0.000668451	2.51191	0.0943807	0.939161	0	165
	0.510732	0.028505	0.000906848	0.000565731	2.88779	0.0798774	0.957379	0	165
	1.07122	0.048604	-0.00546578	0.000964631	1.07174	0.136199	0.946932	0	165
	0.811579	0.029026	-0.00431675	0.000576072	2.15534	0.0813374	0.965278	0	165
	0.914837	0.0452375	-0.0100213	0.000897816	2.42834	0.126766	0.891755	0	165
	0.832606	0.0232099	-0.00860735	0.00046064	2.53161	0.0650392	0.963743	0	165
	1.14453	0.0419566	-0.00932767	0.000832701	1.1052	0.117572	0.951558	0	165
	0.917311	0.0268166	-0.00828219	0.000532222	2.07611	0.0751461	0.965328	0	165
	0.708525	0.0440282	0.000806891	0.000873816	2.01936	0.123377	0.945278	0	165
	1.02298	0.0266259	-0.00899253	0.000528437	1.82573	0.0746117	0.972907	0	165
	1.10811	0.0424026	-0.00799589	0.000841553	1.24853	0.118822	0.952286	0	165
	0.591402	0.0257084	-0.000522468	0.000510227	2.68187	0.0720406	0.966818	0	165
	0.710477	0.0357943	5.24421e-05	0.0007104	2.0476	0.100304	0.959597	0	165
	0.640974	0.0200562	0.00082924	0.00039805	2.23431	0.056202	0.985422	0	165
	1.23519	0.0337525	-0.00771687	0.000669877	0.604369	0.094582	0.977214	0	165
	0.605449	0.0173897	0.000229393	0.000345129	2.48205	0.0487298	0.986673	0	165
	0.574078	0.0283729	0.0002764	0.000563109	2.49318	0.0795071	0.962338	0	165
	0.892817	0.0287264	-0.00474521	0.000570125	1.80964	0.0804977	0.971631	0	165
	0.716631	0.0247239	-0.00474143	0.000490688	2.63105	0.0692818	0.963033	0	165
	0.674634	0.0253561	-0.00663951	0.000503236	3.04758	0.0710535	0.939853	0	165
	0.890653	0.0304115	-0.00941116	0.000603569	2.43931	0.0852198	0.945817	0	165
	0.744469	0.041993	-0.00532417	0.000833423	2.5794	0.117674	0.904748	0	165
	0.199604	0.0210247	0.000762971	0.000417271	4.35583	0.0589158	0.885868	0	165
	0.867395	0.0453042	-0.00535932	0.000899141	2.0276	0.126952	0.924068	0	165
	0.720251	0.0337032	-0.00352769	0.000668898	2.50634	0.0944438	0.944923	0	165
	0.897207	0.0452693	-0.00759267	0.000898448	2.13339	0.126855	0.911087	0	165
	0.901515	0.0269574	-0.00954841	0.000535016	2.3481	0.0755406	0.957551	0	165
	0.38399	0.0314294	0.00283462	0.000623771	3.21196	0.0880722	0.94199	0	165
	0.884893	0.0372403	-0.00507714	0.000739099	1.92178	0.104356	0.95088	0	165
	0.847827	0.0287951	-0.00444766	0.000571488	2.03849	0.0806902	0.968758	0	165
	1.14135	0.0264234	-0.0105024	0.000524418	1.33357	0.0740442	0.97742	0	165
	0.560003	0.0145539	-0.0011438	0.000288848	2.883	0.0407834	0.986371	0	165
	0.853076	0.0326092	-0.00628886	0.000647186	2.14459	0.0913783	0.951621	0	165
	0.619933	0.0257545	-0.000660853	0.000511144	2.42032	0.07217	0.969069	0	165
	0.875662	0.0341568	-0.0041483	0.000677902	1.80865	0.0957151	0.961365	0	165
	1.1185	0.0233221	-0.0131706	0.000462867	1.81444	0.0653537	0.975989	0	165
	0.663758	0.029176	-0.00107451	0.000579049	2.39764	0.0817578	0.963833	0	165
	0.697023	0.0384679	-0.00353891	0.000763461	2.45153	0.107796	0.924489	0	165
	0.557313	0.0267443	-0.00180854	0.000530788	2.96643	0.0749436	0.950587	0	165
	0.807641	0.0183839	-0.00669802	0.00036486	2.53226	0.0515158	0.980159	0	165
	0.775523	0.0786034	0.00344595	0.00156002	1.2322	0.220264	0.897334	0	165
	0.63128	0.0555064	0.000549559	0.00110162	2.45373	0.155541	0.896538	0	165
	0.60809	0.0341394	0.00298593	0.000677556	2.08226	0.0956662	0.966011	0	165
	1.07815	0.042957	-0.00971819	0.000852556	1.47454	0.120375	0.938395	0	165
	0.39115	0.0316329	-0.00227648	0.00062781	3.81059	0.0886425	0.846726	0	165
	0.525846	0.0290859	-0.00482611	0.000577261	3.49892	0.0815052	0.888724	0	165
	0.82639	0.0367976	-0.00824865	0.000730312	2.59183	0.103115	0.917381	0	165
	0.907463	0.0333231	-0.00915244	0.000661354	2.24359	0.0933786	0.940945	0	165
	0.74863	0.0213221	-0.000276933	0.000423174	1.97141	0.0597493	0.986001	0	165
	0.719107	0.0243641	-0.00285699	0.000483549	2.18066	0.0682738	0.972572	0	165
	0.411996	0.0121151	0.000173119	0.000240445	3.45774	0.0339491	0.986094	0	165
	0.847728	0.0239961	-0.00583821	0.000476244	2.20091	0.0672423	0.973938	0	165
	1.06875	0.0320201	-0.00653243	0.000635494	1.21151	0.0897274	0.97317	0	165
	0.855871	0.0371054	-0.00890844	0.000736422	2.53045	0.103978	0.917924	0	165
	0.925137	0.0383748	-0.00887087	0.000761615	2.11573	0.107535	0.929872	0	165
	0.416812	0.0318258	-0.00209322	0.000631639	3.75247	0.0891831	0.869207	0	165
	0.620504	0.0190156	-0.00092658	0.000377397	2.57966	0.0532859	0.982128	0	165
	0.693529	0.0211987	-0.00346057	0.000420725	2.53905	0.0594035	0.975119	0	165
	0.461218	0.0202583	0.00231089	0.00040206	2.93388	0.0567682	0.978936	0	165
	0.741638	0.0269533	-0.00475512	0.000534935	2.57675	0.0755292	0.960059	0	165
q=2	0.834286	0.0392564	-0.00539339	0.000779111	0.849364	0.110005	0.935278	0	165
	0.851144	0.0783033	-0.00128738	0.00155407	0.225381	0.219423	0.866596	0	165
	0.516832	0.0191686	-0.00457658	0.000380435	2.3469	0.0537148	0.946824	0	165
	0.117446	0.0297182	0.00529156	0.00058981	2.87901	0.0832771	0.90748	0	165
	0.837252	0.0398296	-0.00782076	0.000790487	1.12645	0.111611	0.912729	0	165
	0.618349	0.0156522	-0.00472037	0.000310646	1.77766	0.043861	0.977276	0	165
	0.902251	0.0250852	-0.00637013	0.000497859	0.721534	0.0702943	0.974362	0	165
	0.570341	0.0331886	-0.00354664	0.000658686	1.81583	0.093002	0.90786	0	165
	0.546507	0.0205597	0.00158884	0.000408043	1.33935	0.0576128	0.98169	0	165
	0.429563	0.0435088	0.00286604	0.000863507	1.62301	0.121921	0.911157	0	165
	0.882257	0.0245951	-0.00581001	0.000488132	0.738991	0.0689209	0.975474	0	165
	0.930047	0.0263059	-0.00647849	0.000522086	0.607622	0.0737149	0.973762	0	165
	0.233809	0.0376251	0.000518396	0.000746735	2.92402	0.105434	0.760471	0	165
	0.750515	0.037697	-0.00509116	0.000748163	1.09132	0.105636	0.924947	0	165
	1.02336	0.0394676	-0.010104	0.000783304	0.600821	0.110597	0.936766	0	165
	0.697149	0.0256278	-0.00318334	0.000508627	1.19805	0.0718147	0.96604	0	165
	0.386949	0.0416325	0.00185601	0.00082627	1.95672	0.116664	0.889006	0	165
	1.22054	0.0465315	-0.0119413	0.000842375	-0.209842	0.133533	0.942807	0	163
	0.62513	0.0202258	-0.00154426	0.000401416	1.37498	0.0566772	0.978261	0	165
	1.34124	0.0366831	-0.0171769	0.00072804	0.0238272	0.102794	0.955816	0	165
	0.499135	0.0259156	-0.00316667	0.00051434	2.31609	0.0726213	0.92367	0	165
	0.778731	0.0330317	-0.005138	0.000655572	1.06075	0.0925623	0.945738	0	165
	0.499618	0.0232038	0.000115717	0.000460519	1.76887	0.0650221	0.965814	0	165
	0.453753	0.0248802	-0.000664071	0.000493791	2.015	0.0697199	0.946075	0	165
	0.435287	0.0215161	0.00108236	0.000427024	1.9484	0.0602928	0.967969	0	165
	0.491313	0.0243431	-0.000931633	0.000483132	1.92392	0.0682149	0.953579	0	165
	0.470423	0.0590527	0.00387314	0.001172	1.53952	0.165479	0.883392	0	165
	0.459643	0.0437033	-0.000557848	0.000867367	2.09047	0.122466	0.862452	0	165
	1.0197	0.0409636	-0.00590942	0.000812994	0.116337	0.114789	0.954694	0	165
	0.433041	0.0467049	0.00143544	0.000926939	1.82968	0.130877	0.877253	0	165
	0.00448379	0.0624914	0.0118791	0.00124025	2.55924	0.175115	0.855359	0	165
	1.20662	0.0390575	-0.0145562	0.000775164	0.287573	0.109448	0.943436	0	165
	0.380149	0.0448257	0.000205233	0.000889645	2.31266	0.125612	0.829902	0	165
	0.467191	0.0293953	-0.00270396	0.0005834	2.23559	0.0823721	0.898694	0	165
	0.796139	0.0200335	-0.00375002	0.0003976	0.810119	0.0561384	0.98341	0	165
	0.939224	0.0388895	-0.00350566	0.00077183	0.0142304	0.108977	0.960749	0	165
	0.629902	0.029686	-0.00271454	0.000589171	1.54961	0.0831868	0.947228	0	165
	0.309255	0.0496063	0.00374009	0.000984522	2.20993	0.139008	0.858285	0	165
	0.526028	0.026666	-0.00370924	0.000529233	2.0153	0.074724	0.921716	0	165
	0.153527	0.0269445	0.00491385	0.00053476	2.87417	0.0755044	0.927511	0	165
	0.625943	0.0393222	-0.00391479	0.000780418	1.68419	0.11019	0.894597	0	165
	0.506074	0.0373785	0.0016933	0.000741842	1.49752	0.104743	0.936557	0	165
	0.85655	0.0516728	-0.00150594	0.00102554	0.288574	0.144799	0.934162	0	165
	0.847797	0.0368123	-0.00507269	0.000730603	0.813168	0.103156	0.946684	0	165
	0.594081	0.0248846	-0.00600327	0.000468547	2.20828	0.0705851	0.927734	0	164
	0.641421	0.027207	-0.00683988	0.000539971	1.93724	0.0762402	0.919112	0	165
	0.793264	0.0441935	-0.00333688	0.000877098	0.690011	0.12384	0.92913	0	165
	0.794059	0.0343618	-0.00596608	0.00068197	1.07918	0.0962895	0.938359	0	165
	0.676377	0.0472419	-8.71027e-05	0.000937597	1.03421	0.132382	0.925181	0	165
	0.81132	0.0311263	-0.00686901	0.000617756	1.26356	0.0872228	0.945586	0	165
	0.972961	0.033548	-0.00615698	0.000665819	0.399539	0.094009	0.964141	0	165
	0.507909	0.0307395	-8.27561e-06	0.00061008	1.70619	0.0861391	0.942775	0	165
	0.51031	0.0409626	0.00339824	0.000812973	1.22934	0.114786	0.941317	0	165
	0.505948	0.0276195	0.00144673	0.000548157	1.48641	0.0773961	0.962435	0	165
	1.11203	0.0372217	-0.00587588	0.000738729	-0.301711	0.104303	0.969499	0	165
	0.580607	0.0184153	-0.00195113	0.000365484	1.62818	0.0516039	0.977234	0	165
	0.467641	0.0239249	0.000349678	0.00047483	1.69483	0.0670428	0.960678	0	165
	0.739592	0.0426911	-0.00294126	0.00084728	1.04071	0.11963	0.92605	0	165
	0.547697	0.0339999	-0.00103586	0.000674786	1.70725	0.0952752	0.929887	0	165
	0.523988	0.0286995	-0.00553543	0.000569592	2.3862	0.0804225	0.875991	0	165
	0.791158	0.0269471	-0.00830474	0.000534813	1.49673	0.0755119	0.946431	0	165
	0.552734	0.0371557	-0.00372552	0.000737419	1.99165	0.104118	0.876704	0	165
	0.0261101	0.0327175	0.00499881	0.000649336	3.32042	0.0916817	0.821582	0	165
	0.775312	0.046493	-0.00416382	0.000922735	1.00377	0.130284	0.910217	0	165
	0.62978	0.0322919	-0.00230518	0.000640888	1.49958	0.090489	0.942	0	165
	0.723801	0.0356173	-0.00629823	0.000706887	1.51765	0.0998076	0.912914	0	165
	0.494449	0.0367195	-0.00377562	0.000728761	2.1946	0.102896	0.843639	0	165
	0.475035	0.0351196	0.000715425	0.00069701	1.7587	0.0984131	0.92712	0	165
	0.868157	0.0351007	-0.00563714	0.000696634	0.790762	0.0983599	0.950853	0	165
	0.683489	0.0385722	-0.00215077	0.000765533	1.23267	0.108088	0.934095	0	165
	0.942901	0.0208031	-0.00714463	0.000412873	0.575252	0.0582949	0.982699	0	165
	0.4067	0.0151625	-0.000635977	0.000300927	2.22877	0.0424888	0.973715	0	165
	0.599313	0.0347673	-0.00334636	0.000690018	1.62711	0.0974258	0.913582	0	165
	0.486639	0.0188295	-0.000799521	0.000373704	1.81767	0.0527645	0.97157	0	165
	0.732508	0.0409844	-0.000624391	0.000813407	0.742947	0.114847	0.946885	0	165
	0.959292	0.0215984	-0.00994451	0.000428658	0.960439	0.0605236	0.975825	0	165
	0.57072	0.0261148	-0.000552855	0.000518293	1.4269	0.0731794	0.963155	0	165
	0.658346	0.0446492	-0.00413174	0.00088614	1.4667	0.125117	0.879939	0	165
	0.529158	0.0389731	-0.000156928	0.000773488	1.64661	0.109211	0.91671	0	165
	0.689819	0.0210031	-0.0046064	0.000416844	1.58518	0.0588555	0.970669	0	165
	0.714016	0.0804003	0.00326358	0.00159568	0.29895	0.2253	0.878524	0	165
	0.352583	0.0493686	0.00454641	0.000979806	1.85573	0.138342	0.891066	0	165
	0.306222	0.0396238	0.00800643	0.000786403	1.50722	0.111035	0.948108	0	165
	0.880908	0.0381076	-0.0072281	0.000756312	0.796037	0.106786	0.934015	0	165
	0.1115	0.038572	0.00136232	0.000765529	3.33153	0.108087	0.614285	0	165
	0.317126	0.0356286	-0.00254574	0.000707112	2.91877	0.0998393	0.712903	0	165
	0.543572	0.0421218	-0.00331744	0.000835981	1.90941	0.118035	0.853243	0	165
	0.864928	0.0299028	-0.00918042	0.000593473	1.21057	0.0837943	0.944305	0	165
	0.457102	0.0172335	0.00216446	0.000342029	1.70222	0.0482922	0.984027	0	165
	0.508844	0.0256532	0.000496207	0.000509132	1.47313	0.0718859	0.96246	0	165
	0.398389	0.0154614	0.000228199	0.000306859	2.30019	0.0433264	0.976451	0	165
	0.488478	0.0372462	0.0017649	0.000739216	1.60825	0.104372	0.934078	0	165
	0.870446	0.0443244	-0.00555045	0.000879695	0.730699	0.124207	0.926039	0	165
	0.790506	0.0524122	-0.00647724	0.00104021	1.24706	0.146871	0.862841	0	165
	0.841137	0.0206074	-0.00645537	0.000408989	0.905394	0.0577464	0.978575	0	165
	0.391788	0.0349036	-0.0028819	0.000692723	2.72172	0.0978078	0.79928	0	165
	0.423653	0.0250838	0.00126437	0.000497831	1.91362	0.0702903	0.956653	0	165
	0.592262	0.0221547	-0.00282763	0.000439699	1.64256	0.0620825	0.964176	0	165
	0.303258	0.0294126	0.00493657	0.000583744	2.01636	0.0824207	0.952394	0	165
	0.706465	0.0219329	-0.00618317	0.000435297	1.61171	0.0614609	0.962247	0	165
q=3	0.775047	0.0372935	-0.00463816	0.000740155	0.606447	0.104505	0.93567	0	165
	0.69234	0.0715236	0.00132013	0.00141951	0.214563	0.200425	0.874235	0	165
	0.456119	0.0189765	-0.00362075	0.000376622	2.10185	0.0531765	0.94014	0	165
	0.0610697	0.0314749	0.00619121	0.000624673	2.58909	0.0881996	0.894279	0	165
	0.84413	0.0379174	-0.00873937	0.000752536	0.796601	0.106253	0.913111	0	165
	0.576904	0.0171286	-0.00492295	0.000339946	1.55948	0.047998	0.966089	0	165
	0.867444	0.0270364	-0.00549109	0.000536585	0.354056	0.0757621	0.970405	0	165
	0.531011	0.03575	-0.00350743	0.00070952	1.53021	0.100179	0.877867	0	165
	0.463587	0.0176364	0.00226507	0.000350024	1.17428	0.049421	0.983925	0	165
	0.25857	0.0426402	0.00587031	0.000846269	1.54953	0.119487	0.907744	0	165
	0.856245	0.0241619	-0.00491701	0.000479534	0.361779	0.0677069	0.976983	0	165
	0.836892	0.0289634	-0.00491052	0.000574828	0.40695	0.0811618	0.965533	0	165
	0.194591	0.0411213	0.0012346	0.000816124	2.56612	0.115231	0.72326	0	165
	0.673382	0.0355846	-0.00429675	0.000706238	0.921566	0.099716	0.920972	0	165
	0.949545	0.037307	-0.00871953	0.000740422	0.376312	0.104543	0.938923	0	165
	0.658655	0.0261967	-0.00285492	0.00051992	0.924683	0.0734091	0.961459	0	165
	0.353514	0.0390683	0.00247152	0.000775378	1.58066	0.109478	0.898765	0	165
	1.18311	0.0473769	-0.0121542	0.00085768	-0.454448	0.135959	0.933558	0	163
	0.575457	0.0229955	-0.000828759	0.000456386	1.13151	0.0644386	0.970309	0	165
	1.28892	0.0341491	-0.0159427	0.000677749	-0.284883	0.0956935	0.959935	0	165
	0.53183	0.0296352	-0.00355458	0.000588162	1.82391	0.0830444	0.910745	0	165
	0.695197	0.0314376	-0.00350124	0.000623934	0.812641	0.0880952	0.947592	0	165
	0.439835	0.0241759	0.000799628	0.000479813	1.53552	0.0677463	0.958722	0	165
	0.373679	0.0275551	0.000306522	0.000546878	1.82002	0.0772155	0.923533	0	165
	0.41228	0.0214879	0.0018368	0.000426464	1.53009	0.0602139	0.969499	0	165
	0.445478	0.0259681	-0.000453086	0.000515381	1.67196	0.0727683	0.941926	0	165
	0.443659	0.0611256	0.00470787	0.00121314	1.18932	0.171287	0.880631	0	165
	0.361062	0.04578	0.00168906	0.000908583	1.84264	0.128286	0.853799	0	165
	0.945672	0.0402737	-0.00413518	0.000799301	-0.139033	0.112856	0.956017	0	165
	0.408415	0.0473099	0.00117584	0.000938947	1.54	0.132573	0.858192	0	165
	-0.0428317	0.0573581	0.0122752	0.00113837	2.2805	0.16073	0.866265	0	165
	1.07654	0.0443457	-0.0126095	0.000880117	0.227852	0.124266	0.915475	0	165
	0.318181	0.0482619	0.000890733	0.000957842	2.05034	0.135241	0.786293	0	165
	0.489311	0.026791	-0.00290602	0.000531714	1.74375	0.0750744	0.919301	0	165
	0.737019	0.0203155	-0.00294454	0.000403196	0.575628	0.0569286	0.981551	0	165
	0.824493	0.0379262	-0.00220801	0.00075271	-0.0350618	0.106278	0.956647	0	165
	0.565307	0.0300381	-0.00128796	0.000596159	1.24262	0.0841735	0.945342	0	165
	0.283162	0.0513287	0.00403654	0.00101871	1.86038	0.143835	0.844775	0	165
	0.398043	0.0274632	-0.00135564	0.000545056	1.86446	0.0769581	0.903858	0	165
	0.0739729	0.0333431	0.00670935	0.000661752	2.58359	0.0934348	0.901347	0	165
	0.584342	0.0409404	-0.0032954	0.000812533	1.37532	0.114724	0.88021	0	165
	0.508843	0.0375687	0.00146148	0.000745615	1.07608	0.105276	0.934364	0	165
	0.716901	0.0485401	0.00124639	0.000963362	0.181066	0.13602	0.938906	0	165
	0.828705	0.038594	-0.00484288	0.000765965	0.472163	0.108149	0.940197	0	165
	0.595389	0.0244295	-0.0062457	0.000459978	1.79471	0.0692941	0.927351	0	164
	0.588693	0.0306888	-0.00580896	0.000609072	1.63553	0.0859967	0.892707	0	165
	0.628598	0.0449812	-0.00082396	0.00089273	0.712407	0.126047	0.914072	0	165
	0.67988	0.0373948	-0.00415546	0.000742165	0.939536	0.104789	0.917319	0	165
	0.657201	0.0474948	-0.000298101	0.000942616	0.738306	0.133091	0.918427	0	165
	0.70157	0.0342733	-0.00524905	0.000680214	1.12152	0.0960415	0.923575	0	165
	0.928756	0.0301995	-0.00588973	0.000599362	0.166736	0.0846258	0.967877	0	165
	0.471342	0.033522	0.000370778	0.000665303	1.39802	0.0939362	0.928121	0	165
	0.424472	0.0364477	0.00448638	0.000723368	1.03372	0.102135	0.947989	0	165
	0.459829	0.0295634	0.0013757	0.000586737	1.25391	0.0828433	0.949496	0	165
	1.01316	0.0352345	-0.00445005	0.00069929	-0.414258	0.0987349	0.969962	0	165
	0.56119	0.0188009	-0.00225312	0.000373137	1.35636	0.0526844	0.973048	0	165
	0.452502	0.0224797	5.15098e-05	0.000446148	1.3869	0.0629931	0.960783	0	165
	0.606359	0.0441334	-0.000650142	0.000875904	0.932785	0.123672	0.913183	0	165
	0.477598	0.0376469	0.000793725	0.000747168	1.39364	0.105495	0.919287	0	165
	0.453901	0.0326745	-0.0045486	0.000648483	2.18269	0.0915613	0.818119	0	165
	0.764883	0.0247344	-0.00758625	0.000490898	1.10914	0.0693114	0.954072	0	165
	0.484168	0.0370385	-0.00291702	0.000735093	1.77618	0.10379	0.85716	0	165
	-0.0156769	0.0375871	0.0065097	0.000745982	2.89507	0.105327	0.819746	0	165
	0.729556	0.046003	-0.00329481	0.00091301	0.683699	0.128911	0.909308	0	165
	0.600923	0.033052	-0.00189388	0.000655973	1.16656	0.0926189	0.937065	0	165
	0.693998	0.0300624	-0.00600424	0.00059664	1.21932	0.0842415	0.930869	0	165
	0.310191	0.0433793	-0.000466991	0.000860937	2.181	0.121558	0.752564	0	165
	0.509014	0.0344911	-0.000122404	0.000684537	1.28947	0.0966519	0.928483	0	165
	0.870481	0.0327505	-0.00600573	0.00064999	0.422364	0.0917741	0.955225	0	165
	0.621084	0.0398099	-0.00150491	0.000790098	1.00445	0.111556	0.922308	0	165
	0.834925	0.0186375	-0.00538418	0.000369894	0.462611	0.0522265	0.984293	0	165
	0.346984	0.0177539	-0.000294034	0.000352357	2.00919	0.0497504	0.955022	0	165
	0.472539	0.0393598	-0.00137855	0.000781164	1.52133	0.110295	0.87333	0	165
	0.487981	0.0189361	-0.00177213	0.00037582	1.53311	0.0530632	0.965613	0	165
	0.627598	0.0403283	0.00109216	0.000800385	0.599599	0.113009	0.944485	0	165
	0.839265	0.0196678	-0.0073233	0.000390342	0.814699	0.0551136	0.97802	0	165
	0.541948	0.0245666	-0.000493675	0.000487566	1.11614	0.068841	0.963986	0	165
	0.634885	0.0429928	-0.00386119	0.000853268	1.13354	0.120476	0.882285	0	165
	0.522337	0.0403072	7.36459e-05	0.000799965	1.25529	0.11295	0.912678	0	165
	0.635886	0.0215682	-0.00359477	0.000428058	1.31147	0.0604388	0.967537	0	165
	0.712825	0.0759164	0.00229073	0.00150669	0.0247393	0.212735	0.878971	0	165
	0.238959	0.0412853	0.00586058	0.000819378	1.72058	0.115691	0.90703	0	165
	0.170847	0.0399384	0.0101979	0.000792647	1.41156	0.111916	0.944457	0	165
	0.812173	0.0349448	-0.00585982	0.00069354	0.539143	0.0979231	0.940781	0	165
	0.0177388	0.0393867	0.00300385	0.000781698	3.11089	0.11037	0.588271	1.11022e-15	165
	0.243723	0.0388472	-0.00112567	0.00077099	2.6761	0.108858	0.652008	0	165
	0.398284	0.0403962	-0.000183814	0.000801732	1.72605	0.113199	0.855704	0	165
	0.84536	0.0309902	-0.00886741	0.000615054	0.848546	0.0868414	0.938754	0	165
	0.343081	0.0165992	0.00306987	0.000329439	1.68016	0.0465145	0.980665	0	165
	0.412565	0.027166	0.00192074	0.000539157	1.31231	0.0761252	0.95327	0	165
	0.404468	0.0190015	0.000274004	0.000377117	1.88477	0.0532464	0.966342	0	165
	0.350815	0.0374733	0.00447233	0.000743722	1.44202	0.105008	0.931562	0	165
	0.793227	0.0474064	-0.00510527	0.000940861	0.592158	0.132843	0.901565	0	165
	0.716185	0.0532805	-0.00445485	0.00105744	0.904399	0.149304	0.861087	0	165
	0.784727	0.0148239	-0.00464514	0.000294206	0.52876	0.0415399	0.989289	0	165
	0.372154	0.0332759	-0.00245561	0.000660418	2.35011	0.0932464	0.809895	0	165
	0.352931	0.0258402	0.00212246	0.000512843	1.69762	0.07241	0.948253	0	165
	0.583234	0.0233646	-0.00285915	0.000463711	1.26378	0.0654728	0.958719	0	165
	0.257332	0.0294454	0.00544695	0.000584395	1.69089	0.0825125	0.948855	0	165
	0.68454	0.0203207	-0.00676447	0.000403299	1.35196	0.0569431	0.961024	0	165

## Sheet: Table S5
Table S5. The parameters of DAR (diversity-area relationship) for the Bacteria in the hot springs, 100 times of re-sampling from the totally permutated hot springs
Order	z	SE(z)	d	SE(d)	ln(c)	SE(ln(c))	R	p-value	g
q=0	0.791295	0.0109443	-0.000388161	0.000217209	6.928	0.0306684	0.996608	0	165
	1.07211	0.015854	-0.0032527	0.000314651	5.98148	0.0444265	0.995077	0	165
	1.187	0.0280386	-0.00620707	0.000556474	5.74993	0.0785703	0.984542	0	165
	0.788291	0.0118963	-0.00119016	0.000236103	7.0683	0.0333361	0.99557	0	165
	1.08292	0.0171937	-0.00544231	0.000341239	6.16602	0.0481806	0.993074	0	165
	0.625303	0.0196991	0.0022546	0.000390963	7.39836	0.0552013	0.987749	0	165
	0.749501	0.014133	-0.00122228	0.000280494	7.24442	0.0396039	0.99303	0	165
	1.403	0.0276257	-0.00801529	0.00054828	4.95657	0.0774134	0.988627	0	165
	1.12139	0.0285094	-0.00594829	0.000565818	6.02398	0.0798897	0.982022	0	165
	1.23621	0.0102134	-0.00687153	0.000202703	5.61672	0.0286203	0.998002	0	165
	1.02572	0.0171086	-0.00294567	0.00033955	6.15523	0.0479421	0.993847	0	165
	0.720217	0.0113711	7.3607e-05	0.000225679	7.20103	0.0318643	0.995815	0	165
	0.982689	0.0190175	-0.00405652	0.000377435	6.50583	0.0532912	0.990654	0	165
	1.15598	0.025971	-0.00575576	0.00051544	5.86419	0.0727765	0.98634	0	165
	1.19465	0.0388978	-0.00822296	0.000771994	5.99143	0.109	0.965955	0	165
	1.41302	0.0206231	-0.00973422	0.000409301	5.12967	0.0577904	0.992866	0	165
	1.28292	0.040738	-0.00901891	0.000808516	5.64843	0.114157	0.967044	0	165
	0.855759	0.0156435	-0.000571462	0.000310472	6.57162	0.0438365	0.994002	0	165
	0.970587	0.0140893	-0.0034569	0.000279626	6.43645	0.0394813	0.995001	0	165
	1.10103	0.0371478	-0.00443105	0.000737263	5.97409	0.104096	0.972655	0	165
	0.985703	0.0162647	-0.0030974	0.000322802	6.34927	0.0455774	0.993816	0	165
	1.4439	0.0441036	-0.010354	0.000875312	5.01131	0.123588	0.968944	0	165
	0.730416	0.0119623	-0.00089767	0.000237413	7.26463	0.0335211	0.994923	0	165
	0.866354	0.011027	-0.00044977	0.00021885	6.56651	0.0309002	0.997118	0	165
	0.669013	0.0161961	0.00190156	0.000321441	7.23629	0.0453852	0.992254	0	165
	1.42054	0.0222856	-0.00918455	0.000442296	5.02612	0.0624492	0.992134	0	165
	0.855924	0.00851745	-0.00132856	0.000169044	6.73752	0.0238678	0.998059	0	165
	0.611687	0.00849364	0.000805683	0.000168571	7.66039	0.0238011	0.997084	0	165
	1.17225	0.0181609	-0.00714523	0.000360436	5.99501	0.050891	0.992623	0	165
	1.42515	0.038969	-0.00805748	0.000773407	4.8139	0.1092	0.978538	0	165
	1.3048	0.0124629	-0.00594477	0.000247348	5.15754	0.0349238	0.997596	0	165
	0.594583	0.0152302	0.00259864	0.00030227	7.47725	0.0426785	0.99232	0	165
	0.716019	0.00759875	0.000246053	0.00015081	7.21563	0.0212934	0.998143	0	165
	1.07067	0.0300665	-0.0060501	0.000596723	6.30793	0.0842532	0.97741	0	165
	0.903025	0.0133696	-0.00219194	0.000265344	6.6375	0.0374647	0.995347	0	165
	0.613192	0.00586022	0.00104655	0.000116306	7.58471	0.0164217	0.998661	0	165
	0.825603	0.0148166	-0.00275516	0.000294062	7.06489	0.0415195	0.992556	0	165
	0.832704	0.0303356	-0.00203145	0.000602063	6.94382	0.0850071	0.972753	0	165
	0.918414	0.0176872	-0.00305024	0.000351033	6.63281	0.0495635	0.991456	0	165
	1.06274	0.0210303	-0.00411069	0.000417384	6.11133	0.0589317	0.990485	0	165
	0.6322	0.0133746	9.25196e-05	0.000265442	7.62651	0.0374785	0.992553	0	165
	0.999169	0.00993206	-0.0023413	0.000197119	6.18275	0.0278319	0.997912	0	165
	0.863797	0.0116662	-0.00283129	0.000231535	6.94058	0.0326912	0.995789	0	165
	0.897348	0.0182413	-0.00376499	0.00036203	6.87629	0.0511162	0.989633	0	165
	0.80627	0.0141442	-0.00153449	0.000280717	7.01307	0.0396352	0.993803	0	165
	0.868742	0.0267076	-0.000917087	0.00053006	6.5933	0.0748408	0.982718	0	165
	0.936376	0.015718	-0.00111086	0.000311952	6.32067	0.0440454	0.994689	0	165
	0.705777	0.00931915	-0.000126805	0.000184955	7.34031	0.0261143	0.996993	0	165
	0.615169	0.01267	0.000840957	0.000251459	7.61195	0.0355042	0.993645	0	165
	1.39235	0.0365626	-0.0101765	0.000725649	5.2461	0.102457	0.976427	0	165
	0.673854	0.00789994	-0.000394	0.000156788	7.51723	0.0221374	0.997539	0	165
	0.761333	0.0172837	-0.000414945	0.000343025	7.06657	0.0484328	0.990896	0	165
	0.802185	0.0104041	-0.00150417	0.000206487	7.04905	0.0291545	0.996607	0	165
	0.828331	0.0114255	-0.00255134	0.00022676	7.06222	0.0320169	0.995693	0	165
	0.995284	0.0238543	-0.00431651	0.000473431	6.43006	0.0668451	0.985471	0	165
	0.766021	0.0107634	-0.000586224	0.000213618	7.045	0.0301614	0.996411	0	165
	1.26543	0.0302461	-0.00801692	0.000600286	5.60309	0.0847563	0.982265	0	165
	1.04977	0.0150625	-0.00327807	0.000298941	6.07376	0.0422083	0.995322	0	165
	0.839777	0.0125667	-0.000765028	0.000249408	6.77669	0.0352147	0.995878	0	165
	1.08777	0.0178247	-0.00450785	0.000353763	6.02156	0.0499489	0.993262	0	165
	1.35493	0.0456078	-0.0101658	0.000905166	5.45172	0.127803	0.961357	0	165
	1.32927	0.0380817	-0.00841099	0.000755798	5.35223	0.106714	0.974831	0	165
	0.842313	0.0156287	-0.00254528	0.000310179	6.97357	0.0437952	0.992291	0	165
	1.43968	0.0391834	-0.00998001	0.000777663	5.0028	0.109801	0.97572	0	165
	0.760183	0.00934903	-0.000782348	0.000185548	7.16358	0.0261981	0.99718	0	165
	0.932486	0.0128342	-0.00334026	0.000254718	6.61781	0.0359644	0.995493	0	165
	1.24601	0.0149841	-0.00460174	0.000297385	5.25495	0.0419888	0.996516	0	165
	1.052	0.0307029	-0.0032903	0.000609352	6.03374	0.0860363	0.981054	0	165
	0.848758	0.0379897	-1.56548e-05	0.000753972	6.61718	0.106456	0.967448	0	165
	0.987159	0.0158843	-0.00378073	0.000315252	6.41461	0.0445114	0.993702	0	165
	1.34463	0.0243891	-0.0081168	0.000484045	5.25682	0.0683438	0.989991	0	165
	1.12694	0.0402083	-0.00710759	0.000798003	6.15212	0.112673	0.961829	0	165
	0.96495	0.0381912	-0.00483573	0.000757971	6.65657	0.10702	0.959215	0	165
	0.899806	0.0116599	-0.00309988	0.000231411	6.77937	0.0326736	0.996056	0	165
	0.880074	0.010184	-0.00250171	0.000202119	6.78421	0.0285379	0.997033	0	165
	0.902336	0.0187626	-0.00372262	0.000372376	6.79818	0.0525769	0.989236	0	165
	0.679036	0.0112533	0.000973809	0.000223341	7.27096	0.0315342	0.995895	0	165
	0.657034	0.0137506	0.0010985	0.000272904	7.39188	0.0385322	0.993607	0	165
	0.703699	0.00914898	-0.000198094	0.000181577	7.31796	0.0256375	0.997057	0	165
	0.923397	0.0145934	-0.00289781	0.000289631	6.62167	0.0408939	0.994325	0	165
	0.818923	0.0100129	-0.00164656	0.000198723	6.96835	0.0280584	0.996944	0	165
	0.970609	0.0166805	-0.0029284	0.000331054	6.34862	0.0467425	0.993379	0	165
	1.43916	0.0345002	-0.0107011	0.000684716	5.08044	0.0966772	0.979972	0	165
	1.2739	0.0171756	-0.00487627	0.000340879	5.14437	0.0481297	0.995567	0	165
	1.05672	0.0120986	-0.00222857	0.000240117	5.90001	0.0339029	0.997294	0	165
	1.04148	0.016459	-0.00392198	0.000326657	6.17096	0.0461217	0.993962	0	165
	0.917076	0.0165165	-0.000789226	0.000327798	6.35717	0.0462828	0.994074	0	165
	0.85879	0.0113552	-0.00205546	0.000225365	6.85931	0.0318199	0.996296	0	165
	0.999874	0.0121319	-0.00334899	0.000240778	6.31904	0.0339963	0.996573	0	165
	1.29342	0.0169296	-0.0068489	0.000335997	5.3403	0.0474404	0.995143	0	165
	1.12511	0.013085	-0.00367392	0.000259695	5.74495	0.0366672	0.996876	0	165
	0.525577	0.00695012	0.000956887	0.000137937	8.08227	0.0194758	0.997465	0	165
	1.29129	0.0152237	-0.00680869	0.000302141	5.37339	0.0426602	0.996064	0	165
	1.07622	0.0109532	-0.00318002	0.000217385	5.92492	0.0306932	0.997677	0	165
	1.10576	0.0155761	-0.00453325	0.000309134	5.89982	0.0436476	0.99503	0	165
	1.11777	0.0279321	-0.00415523	0.000554362	5.83774	0.078272	0.985175	0	165
	1.08105	0.0213243	-0.00191834	0.000423218	5.71447	0.0597554	0.992278	0	165
	0.979374	0.0222675	-0.00498946	0.000441937	6.63071	0.0623985	0.985851	0	165
	0.840344	0.00669161	-0.00153557	0.000132807	6.848	0.0187514	0.998723	0	165
	1.10279	0.0208436	-0.00284548	0.000413677	5.71006	0.0584083	0.992339	0	165
q=1	0.603694	0.0235334	-0.000154315	0.00046706	4.98015	0.0659457	0.974499	0	165
	1.04048	0.0267695	-0.00431336	0.000531287	3.46834	0.0750141	0.983628	0	165
	0.96263	0.0438087	-0.00767452	0.00086946	4.22706	0.122762	0.929353	0	165
	0.718218	0.0188377	-0.00434709	0.000373866	5.06009	0.0527873	0.979372	0	165
	0.990568	0.0231443	-0.00871005	0.000459339	4.28527	0.0648554	0.97799	0	165
	0.328965	0.0439823	0.00497457	0.000872905	5.69013	0.123248	0.909954	0	165
	0.527919	0.039627	-0.00114072	0.000786467	5.5294	0.111044	0.899928	0	165
	1.59126	0.0380398	-0.0134494	0.000754966	1.95675	0.106596	0.977812	0	165
	0.798796	0.0328329	-0.00741338	0.000651626	5.00607	0.0920051	0.933072	0	165
	1.24615	0.0204264	-0.0109828	0.000405398	3.30269	0.0572394	0.988959	0	165
	1.04755	0.0300655	-0.00498804	0.000596702	3.5558	0.0842502	0.978466	0	165
	0.418518	0.0230721	-0.000485304	0.000457907	5.96235	0.0646533	0.946943	0	165
	0.795879	0.0271354	-0.00548645	0.00053855	4.84705	0.0760395	0.962811	0	165
	1.26124	0.0364063	-0.0109781	0.000722546	3.19663	0.102019	0.967279	0	165
	0.92541	0.0517574	-0.00954243	0.00102722	4.65766	0.145036	0.874469	0	165
	1.52311	0.044399	-0.0158394	0.000881176	2.67564	0.124416	0.960305	0	165
	1.15283	0.0601808	-0.010849	0.00119439	3.71176	0.16864	0.896893	0	165
	0.7169	0.0460674	-0.00309167	0.000914289	4.72303	0.129091	0.907969	0	165
	0.980084	0.0238362	-0.00795682	0.00047307	4.1616	0.0667942	0.977859	0	165
	1.00124	0.0436083	-0.00585843	0.000865482	3.88763	0.1222	0.947073	0	165
	1.00296	0.0430037	-0.00605667	0.000853483	3.87828	0.120506	0.947626	0	165
	1.27865	0.0559904	-0.01122	0.00111123	3.0775	0.156898	0.928653	0	165
	0.434332	0.0168432	-0.000928105	0.000334282	5.84388	0.0471983	0.970135	0	165
	0.727013	0.0172573	-0.001539	0.000342501	4.56985	0.0483588	0.988512	0	165
	0.354823	0.0268109	0.00267374	0.000532108	5.85861	0.0751301	0.950428	0	165
	1.32003	0.0316336	-0.0142256	0.000627824	3.4073	0.0886444	0.971579	0	165
	0.763991	0.0167978	-0.00439285	0.000333382	4.86605	0.0470712	0.985824	0	165
	0.385324	0.0310768	0.000975574	0.000616772	5.95954	0.087084	0.921183	0	165
	1.25617	0.0352587	-0.0139257	0.00069977	3.7049	0.0988027	0.960422	0	165
	1.22855	0.042753	-0.00663903	0.000848507	2.765	0.119803	0.966756	0	165
	1.55789	0.0137866	-0.0108238	0.000273619	1.80536	0.0386331	0.997343	0	165
	0.536086	0.0204933	-0.00268222	0.000406725	5.72435	0.0574267	0.961827	0	165
	0.453824	0.017019	-5.22703e-06	0.000337772	5.70968	0.0476911	0.976829	0	165
	0.982279	0.0393732	-0.00954337	0.000781429	4.37177	0.110332	0.93324	0	165
	0.681952	0.0286189	-0.00456653	0.000567991	5.26668	0.0801965	0.946273	0	165
	0.261167	0.0160543	0.00197253	0.000318624	6.37692	0.0449876	0.966396	0	165
	0.563586	0.0232527	-0.00372395	0.00046149	5.72809	0.0651592	0.94839	0	165
	0.797063	0.046737	-0.00565874	0.000927577	4.83808	0.130968	0.898693	0	165
	0.660606	0.0262267	-0.00268253	0.000520515	5.05032	0.0734931	0.962589	0	165
	1.07728	0.0355203	-0.00723969	0.000704963	3.66743	0.0995359	0.96571	0	165
	0.398413	0.0213198	-0.000698349	0.000423128	6.02491	0.0597428	0.94713	0	165
	0.735064	0.0197323	-0.00101672	0.000391622	4.43422	0.0552944	0.98634	0	165
	0.632591	0.0271924	-0.00585018	0.00053968	5.76956	0.076199	0.927699	0	165
	0.771646	0.0292853	-0.00728604	0.000581219	5.18429	0.0820641	0.941159	0	165
	0.859519	0.0227088	-0.00724843	0.000450696	4.70893	0.0636352	0.973148	0	165
	1.02351	0.0333367	-0.00532283	0.000661624	3.57648	0.0934168	0.97129	0	165
	0.614288	0.0310549	0.00186602	0.000616339	4.67126	0.0870228	0.967971	0	165
	0.741069	0.0160204	-0.00484769	0.000317954	5.06038	0.0448929	0.985102	0	165
	0.285205	0.0185801	0.00333035	0.000368755	6.08153	0.0520656	0.971054	0	165
	1.34948	0.0334579	-0.014767	0.00066403	3.2098	0.0937565	0.969159	0	165
	0.389269	0.0122153	-0.00166068	0.000242434	6.30099	0.03423	0.975644	0	165
	0.560206	0.0306163	-0.00274177	0.000607634	5.57658	0.0857937	0.927044	0	165
	0.338413	0.0289002	0.00288832	0.000573575	5.95394	0.0809848	0.941728	0	165
	0.643261	0.0266318	-0.00301489	0.000528553	5.20279	0.0746281	0.957	0	165
	0.989855	0.0241625	-0.00706932	0.000479547	4.0461	0.0677088	0.979891	0	165
	0.406084	0.032707	0.00112217	0.000649126	5.76095	0.0916522	0.922684	0	165
	1.28594	0.053429	-0.0116751	0.00106039	3.11793	0.14972	0.933103	0	165
	1.12926	0.0210311	-0.009253	0.000417398	3.69719	0.0589337	0.98673	0	165
	0.624709	0.0203592	0.00073548	0.000404063	4.8262	0.057051	0.98406	0	165
	0.873712	0.0344219	-0.00245841	0.000683163	4.0291	0.0964579	0.967234	0	165
	1.17428	0.05031	-0.0116731	0.00099849	3.72505	0.14098	0.923126	0	165
	1.16939	0.0372391	-0.0119576	0.000739074	3.82463	0.104352	0.953966	0	165
	0.603761	0.0277455	-0.00413085	0.000550658	5.53729	0.0777491	0.935662	0	165
	1.18268	0.0424157	-0.0114536	0.000841814	3.663	0.118858	0.945657	0	165
	0.393643	0.0164633	-0.000968424	0.000326744	6.17266	0.046134	0.964478	0	165
	1.13196	0.021238	-0.00998626	0.000421505	3.79136	0.0595136	0.985595	0	165
	1.21293	0.0250013	-0.00727318	0.000496194	2.92345	0.0700591	0.987184	0	165
	0.912456	0.03721	-0.00305124	0.000738496	3.89488	0.104271	0.963236	0	165
	0.575181	0.0396594	0.00331109	0.00078711	4.71325	0.111134	0.952879	0	165
	0.918104	0.0222891	-0.00791278	0.000442365	4.53432	0.0624589	0.976733	0	165
	0.989748	0.0313191	-0.00540362	0.000621582	3.80654	0.0877631	0.972119	0	165
	0.947407	0.0350631	-0.00823491	0.000695887	4.4423	0.0982545	0.947901	0	165
	0.746768	0.0583402	-0.00832534	0.00115786	5.37943	0.163482	0.77711	0	165
	0.941328	0.0260033	-0.00678071	0.000516081	4.26684	0.0728671	0.974297	0	165
	0.660896	0.0254828	-0.00613459	0.00050575	5.47492	0.0714085	0.940391	0	165
	0.622376	0.0233626	-0.00457181	0.000463671	5.50772	0.0654672	0.953351	0	165
	0.545261	0.0173656	-0.00345549	0.000344651	5.70739	0.0486623	0.969137	0	165
	0.200699	0.0359543	0.00521641	0.000713575	6.25935	0.100752	0.906462	0	165
	0.442111	0.020706	-0.00055914	0.000410946	5.86446	0.0580228	0.960491	0	165
	0.61639	0.0283941	-0.00397268	0.000563529	5.40989	0.0795665	0.937843	0	165
	0.696333	0.0197433	-0.00380471	0.00039184	5.00812	0.0553252	0.977421	0	165
	0.756645	0.0203846	-0.00544624	0.000404568	4.965	0.0571223	0.975521	0	165
	1.60693	0.0526311	-0.017712	0.00104455	2.34366	0.147484	0.947547	0	165
	1.45613	0.0298797	-0.00934099	0.000593014	2.07991	0.0837296	0.986726	0	165
	0.995606	0.0214778	-0.0037209	0.000426265	3.6205	0.0601856	0.988867	0	165
	1.23734	0.0298199	-0.0112232	0.000591829	3.30884	0.0835621	0.975935	0	165
	0.729757	0.0500049	0.000600544	0.000992433	4.235	0.140125	0.93296	0	165
	0.653255	0.0224534	-0.00374334	0.000445626	5.27623	0.0629193	0.966447	0	165
	0.973525	0.0131798	-0.00643897	0.000261576	4.07821	0.0369328	0.994031	0	165
	1.37198	0.0356047	-0.00732981	0.000706637	2.23452	0.0997724	0.981215	0	165
	1.09174	0.0314009	-0.00537346	0.000623206	3.38199	0.0879925	0.978026	0	165
	0.157278	0.0263223	0.00234867	0.000522412	6.91018	0.073761	0.867445	0	165
	1.34432	0.0256653	-0.00883785	0.000509373	2.62792	0.07192	0.988283	0	165
	1.044	0.0151194	-0.00651072	0.000300071	3.74561	0.0423679	0.993447	0	165
	0.951582	0.0230589	-0.00515428	0.000457644	3.94978	0.0646161	0.983438	0	165
	0.697428	0.04147	-0.000170801	0.000823044	4.54267	0.116208	0.943545	0	165
	0.809958	0.030331	-5.67344e-05	0.000601972	3.97447	0.0849943	0.976776	0	165
	1.13274	0.0374964	-0.0111955	0.000744182	3.9341	0.105073	0.952196	0	165
	0.583466	0.0166798	-0.00226219	0.000331039	5.4134	0.0467404	0.980426	0	165
	0.895305	0.0279005	-0.00210267	0.000553735	3.74854	0.0781835	0.980014	0	165
q=2	0.525963	0.0367276	-0.000633416	0.000728924	3.42678	0.102919	0.918398	0	165
	0.857064	0.0231683	-0.00362812	0.000459815	2.3085	0.0649227	0.981814	0	165
	0.745393	0.0346437	-0.00248821	0.000687565	2.73157	0.0970795	0.953036	0	165
	0.767358	0.0229276	-0.00511576	0.000455037	3.03745	0.0642481	0.971741	0	165
	0.648568	0.0268441	-0.00232642	0.000532768	3.26838	0.0752232	0.961315	0	165
	0.0960813	0.0496843	0.0108249	0.000986071	4.06731	0.139226	0.908898	0	165
	0.534729	0.0634091	0.000724823	0.00125846	3.39592	0.177686	0.837469	0	165
	1.10122	0.0292317	-0.00581211	0.000580155	1.34262	0.0819139	0.980501	0	165
	0.766162	0.0450954	-0.00653392	0.000894996	3.1605	0.126367	0.883685	0	165
	1.09995	0.0184517	-0.0103047	0.000366207	2.0785	0.0517058	0.987735	0	165
	0.932762	0.0298408	-0.00512342	0.000592242	2.26478	0.0836206	0.971432	0	165
	0.274857	0.0350435	0.00235183	0.000695499	4.40034	0.0981997	0.882521	0	165
	0.585481	0.0324326	-0.00133932	0.000643681	3.42862	0.0908833	0.94096	0	165
	1.15441	0.0235116	-0.00969171	0.000466629	1.68896	0.0658848	0.983846	0	165
	0.780177	0.0414475	-0.00728507	0.000822599	3.14015	0.116145	0.894497	0	165
	1.38646	0.0544933	-0.0138493	0.00108151	1.20035	0.152702	0.933816	0	165
	0.652441	0.0500022	-0.000719074	0.00099238	2.9662	0.140117	0.90482	0	165
	0.626132	0.0562495	-0.00232876	0.00111637	3.13376	0.157624	0.847589	0	165
	0.790137	0.0290305	-0.00631647	0.00057616	2.93152	0.0813499	0.95212	0	165
	0.724397	0.0470577	0.00148984	0.000933942	2.41846	0.131866	0.944732	0	165
	0.918571	0.0556668	-0.00396395	0.0011048	2.14469	0.155991	0.916896	0	165
	0.883529	0.0449187	-0.00543589	0.000891489	2.31151	0.125872	0.927815	0	165
	0.55941	0.0230837	-0.00307384	0.000458135	3.65055	0.0646856	0.953762	0	165
	0.579137	0.0239394	-0.00114393	0.000475119	3.26708	0.0670835	0.966763	0	165
	0.319042	0.0363204	0.00297693	0.000720842	4.13007	0.101778	0.907261	0	165
	0.927342	0.0406918	-0.00975728	0.0008076	2.71726	0.114028	0.915272	0	165
	0.80254	0.0174525	-0.00716571	0.000346376	3.14024	0.0489059	0.98057	0	165
	0.43617	0.0678078	0.0022697	0.00134576	3.66746	0.190013	0.806612	0	165
	1.11788	0.0368191	-0.0113644	0.00073074	2.11443	0.103175	0.951279	0	165
	0.815477	0.0339013	-0.000782766	0.000672831	2.01188	0.0949991	0.969318	0	165
	1.23156	0.0122546	-0.00785542	0.000243213	1.05816	0.03434	0.996843	0	165
	0.696304	0.0173216	-0.00494991	0.000343777	3.42738	0.0485389	0.979212	0	165
	0.503498	0.0207045	-0.00156889	0.000410917	3.80447	0.0580187	0.963443	0	165
	0.895435	0.0312185	-0.00852808	0.000619586	2.68684	0.0874813	0.949246	0	165
	0.537613	0.0322228	-0.00320945	0.000639517	3.92681	0.0902954	0.90523	0	165
	0.245781	0.039643	0.00476538	0.000786785	4.30593	0.111089	0.89789	0	165
	0.398368	0.0236455	-0.00255516	0.000469287	4.56645	0.0662601	0.902913	0	165
	0.823964	0.0377256	-0.00756634	0.00074873	3.14498	0.105716	0.91963	0	165
	0.655122	0.0325954	-0.00218306	0.000646912	3.16067	0.0913395	0.946746	0	165
	0.879717	0.0331289	-0.00595491	0.0006575	2.52966	0.0928345	0.955734	0	165
	0.403819	0.0221705	0.00106497	0.000440011	3.78006	0.0621266	0.961372	0	165
	0.386017	0.0320784	0.00287921	0.000636652	3.72048	0.0898909	0.940653	0	165
	0.584338	0.0393196	-0.00545301	0.000780365	4.09802	0.110182	0.845003	0	165
	0.748953	0.0315045	-0.00679508	0.000625263	3.36147	0.0882828	0.931641	0	165
	0.814552	0.0175943	-0.00601605	0.00034919	2.86075	0.0493033	0.983735	0	165
	0.978967	0.0205936	-0.005067	0.000408717	1.88447	0.057708	0.987749	0	165
	0.575476	0.056712	0.00542584	0.00112555	2.45992	0.15892	0.928483	0	165
	0.984158	0.0168367	-0.00842957	0.000334154	2.38828	0.0471802	0.988308	0	165
	0.203023	0.0329966	0.00757373	0.000654874	4.10741	0.0924637	0.947283	0	165
	1.11092	0.0303889	-0.0119254	0.00060312	2.05925	0.0851564	0.963589	0	165
	0.184743	0.0298668	0.00264995	0.000592759	4.73511	0.0836935	0.871205	0	165
	0.438673	0.0370755	-0.00107814	0.000735828	4.08761	0.103894	0.874948	0	165
	0.0672163	0.0459713	0.00927374	0.00091238	4.49211	0.128822	0.891368	0	165
	0.46555	0.0424598	0.00169475	0.000842688	3.5458	0.118982	0.909611	0	165
	0.850297	0.021432	-0.00315137	0.000425355	2.29783	0.0600572	0.98494	0	165
	0.279979	0.0602065	0.00475598	0.0011949	4.01914	0.168712	0.820713	0	165
	1.08012	0.0380706	-0.00774574	0.000755576	1.68008	0.106682	0.959268	0	165
	1.15233	0.0240195	-0.0104024	0.000476709	1.77682	0.0673081	0.981917	0	165
	0.297183	0.0321403	0.00574913	0.00063788	3.81792	0.0900643	0.949882	0	165
	0.680705	0.0584465	0.00241259	0.00115997	2.42824	0.16378	0.918122	0	165
	0.926869	0.0374877	-0.00665202	0.000744008	2.40416	0.105049	0.947338	0	165
	0.977478	0.0345729	-0.0106892	0.000686159	2.7139	0.096881	0.940103	0	165
	0.455505	0.0365654	-0.00256051	0.000725703	4.13928	0.102464	0.850982	0	165
	0.952661	0.0375532	-0.00807439	0.000745308	2.45931	0.105232	0.942757	0	165
	0.255622	0.029977	0.000738133	0.000594946	4.64285	0.0840023	0.855471	0	165
	1.15932	0.0220224	-0.0102392	0.000437073	1.8967	0.0617117	0.985226	0	165
	0.968361	0.0274438	-0.00463256	0.000544671	1.84078	0.0769037	0.97894	0	165
	0.792511	0.0378809	-0.00130281	0.000751812	2.3992	0.106151	0.957553	0	165
	0.612811	0.023263	0.00281547	0.000461694	2.69645	0.065188	0.98364	0	165
	0.862817	0.0315341	-0.0070825	0.000625849	2.8002	0.0883656	0.951539	0	165
	0.428834	0.0295952	0.0047175	0.000587368	3.22733	0.0829323	0.966353	0	165
	0.955941	0.038052	-0.00681365	0.000755208	2.44128	0.10663	0.949118	0	165
	0.52015	0.0545224	-0.00494616	0.00108209	4.08267	0.152784	0.708728	0	165
	0.910218	0.0299383	-0.00536083	0.000594179	2.2451	0.0838939	0.968643	0	165
	0.568195	0.03928	-0.00770979	0.000779581	4.19757	0.110071	0.77956	0	165
	0.515092	0.0230266	-0.00271126	0.000457003	3.92266	0.0645257	0.947555	0	165
	0.484822	0.0240351	-0.00220848	0.000477018	4.01644	0.0673517	0.940734	0	165
	0.0103486	0.0651893	0.0108551	0.0012938	4.57257	0.182675	0.825214	0	165
	0.399797	0.048384	0.00290589	0.000960264	3.78715	0.135583	0.883955	0	165
	0.565727	0.033266	-0.00197078	0.000660221	3.44946	0.0932186	0.926877	0	165
	0.513364	0.0288402	-0.000194957	0.000572383	3.44365	0.0808166	0.948576	0	165
	0.562269	0.0205644	-0.0044677	0.000408137	3.92632	0.0576261	0.952757	0	165
	1.39105	0.0344179	-0.0137566	0.000683083	1.0871	0.0964466	0.972415	0	165
	1.17334	0.0276581	-0.00484927	0.000548924	1.06799	0.0775042	0.98622	0	165
	0.808488	0.0212059	-0.00354681	0.000420868	2.65233	0.0594237	0.982587	0	165
	1.10552	0.0294796	-0.0105289	0.000585075	1.92843	0.0826085	0.969354	0	165
	0.539489	0.0561217	0.00303543	0.00111383	2.91032	0.157265	0.900597	0	165
	0.605914	0.0227297	-0.00319691	0.000451111	3.56336	0.0636937	0.962157	0	165
	0.885204	0.018373	-0.00697459	0.000364644	2.71475	0.0514852	0.98414	0	165
	0.868396	0.0361257	0.00263929	0.000716977	1.39061	0.101232	0.977976	0	165
	1.03426	0.0433705	-0.00516206	0.000860763	1.77774	0.121534	0.954641	0	165
	0.0282114	0.0604732	0.00681743	0.0012002	5.04221	0.169459	0.722286	0	165
	1.04733	0.0220823	-0.00438762	0.000438262	1.68257	0.0618796	0.988867	0	165
	0.87371	0.0287088	-0.0036401	0.000569775	2.33361	0.0804484	0.973647	0	165
	0.872843	0.0281847	-0.00475745	0.000559373	2.42572	0.0789797	0.971043	0	165
	0.393447	0.0495149	0.00535695	0.00098271	3.41767	0.138752	0.912574	0	165
	0.702217	0.0287783	-0.000512632	0.000571155	2.65031	0.0806432	0.970743	0	165
	1.13614	0.0257633	-0.0108846	0.000511316	2.02637	0.0721944	0.977422	0	165
	0.266994	0.0257378	0.00216274	0.000510812	4.45668	0.0721232	0.925495	0	165
	0.636884	0.0282874	-0.00103256	0.000561413	2.92514	0.0792677	0.963106	0	165
q=3	0.478703	0.0422389	-0.00106333	0.000838303	2.92656	0.118363	0.868322	0	165
	0.767417	0.0261935	-0.00408723	0.000519856	2.03345	0.0734001	0.968208	0	165
	0.707227	0.0320178	-0.00137403	0.000635449	2.10228	0.089721	0.960635	0	165
	0.696129	0.0284144	-0.00392146	0.000563933	2.52565	0.0796234	0.954068	0	165
	0.479718	0.0313776	0.000864202	0.000622743	2.938	0.0879271	0.94292	0	165
	0.011502	0.0441779	0.0118125	0.000876787	3.55996	0.123796	0.919967	0	165
	0.548538	0.0674596	0.000209296	0.00133885	2.66658	0.189037	0.816905	0	165
	0.844837	0.0290093	-0.00221554	0.00057574	1.31656	0.0812906	0.975264	0	165
	0.764525	0.0460387	-0.00634765	0.000913718	2.45715	0.129011	0.881644	0	165
	1.06599	0.0170601	-0.0104525	0.000338587	1.58721	0.0478061	0.988282	0	165
	0.880322	0.0307465	-0.00550266	0.000610218	1.87301	0.0861586	0.963545	0	165
	0.24811	0.0386065	0.00321369	0.000766213	3.72457	0.108184	0.870622	0	165
	0.516056	0.0343537	-0.00023442	0.000681808	2.90616	0.0962666	0.929507	0	165
	1.10133	0.0216894	-0.00945279	0.000430464	1.22055	0.0607786	0.984564	0	165
	0.761889	0.0360386	-0.00737811	0.000715248	2.47876	0.100988	0.910726	0	165
	1.28836	0.0557644	-0.0126591	0.00110674	0.786602	0.156264	0.92258	0	165
	0.476319	0.0466765	0.0026174	0.000926376	2.72289	0.130798	0.909565	0	165
	0.528873	0.0579426	-0.000650794	0.00114997	2.59744	0.162368	0.828176	0	165
	0.699625	0.0359923	-0.005906	0.00071433	2.53144	0.100858	0.90822	0	165
	0.533224	0.0480311	0.00570256	0.00095326	2.07785	0.134594	0.943616	0	165
	0.818583	0.0546672	-0.00238969	0.00108497	1.71669	0.15319	0.912856	0	165
	0.699322	0.0436644	-0.00263668	0.000866596	2.13532	0.122357	0.916577	0	165
	0.615338	0.0257381	-0.00434592	0.000510817	2.82654	0.0721239	0.944614	0	165
	0.532622	0.0252476	-0.00185372	0.000501082	2.81878	0.0707493	0.950638	0	165
	0.391046	0.041314	0.0020771	0.000819948	3.21725	0.115771	0.895865	0	165
	0.752834	0.0461457	-0.00749504	0.000915841	2.46353	0.12931	0.858855	0	165
	0.842654	0.021847	-0.00888148	0.000433592	2.42322	0.0612202	0.967752	0	165
	0.426239	0.0719468	0.00220311	0.00142791	2.97061	0.201611	0.782129	0	165
	1.01808	0.0351033	-0.0100049	0.000696686	1.66806	0.0983673	0.948735	0	165
	0.680721	0.032507	-4.09155e-05	0.000645158	1.79041	0.0910918	0.963063	0	165
	1.04394	0.0172757	-0.00676064	0.000342867	1.03453	0.0484104	0.99125	0	165
	0.693318	0.0175857	-0.00433392	0.000349018	2.68369	0.049279	0.980268	0	165
	0.557886	0.0239395	-0.00261885	0.000475121	3.00235	0.0670838	0.95399	0	165
	0.869077	0.0321916	-0.00879815	0.000638898	2.08668	0.090208	0.939779	0	165
	0.492402	0.0356807	-0.00199033	0.000708145	3.28435	0.0999852	0.889644	0	165
	0.290343	0.0461606	0.00505191	0.000916137	3.42015	0.129352	0.891192	0	165
	0.410328	0.0219099	-0.00263416	0.000434839	3.84719	0.0613963	0.919212	0	165
	0.777528	0.0354426	-0.00733227	0.000703419	2.64327	0.099318	0.918328	0	165
	0.672528	0.0325992	-0.00271115	0.000646989	2.45662	0.0913503	0.945853	0	165
	0.804498	0.0327239	-0.00634116	0.000649462	2.19993	0.0916996	0.94288	0	165
	0.373934	0.0241305	0.00171126	0.000478912	3.07185	0.0676191	0.954738	0	165
	0.337416	0.0365593	0.00252934	0.000725583	3.28728	0.102447	0.905099	0	165
	0.5737	0.0393649	-0.00497264	0.000781265	3.38402	0.110309	0.849045	0	165
	0.737072	0.0314565	-0.00629778	0.00062431	2.67937	0.0881482	0.933408	0	165
	0.773528	0.018872	-0.00562869	0.000374548	2.29521	0.0528836	0.979624	0	165
	0.865544	0.0235656	-0.00398262	0.0004677	1.58415	0.066036	0.98087	0	165
	0.495103	0.0560604	0.0067388	0.00111262	1.91486	0.157094	0.927447	0	165
	0.944346	0.0204207	-0.00806738	0.000405285	1.72993	0.0572234	0.981557	0	165
	0.212157	0.0373137	0.00774086	0.000740556	3.38797	0.104561	0.937434	0	165
	1.00215	0.0293898	-0.0108924	0.000583292	1.72564	0.0823569	0.957929	0	165
	0.11301	0.0357936	0.00425972	0.000710385	4.05601	0.100302	0.836668	0	165
	0.417699	0.046302	-0.000187045	0.000918944	3.37114	0.129749	0.834416	0	165
	0.0110377	0.0461358	0.00987357	0.000915646	3.90538	0.129283	0.883195	0	165
	0.408813	0.0452156	0.00318171	0.000897382	2.91336	0.126704	0.903364	0	165
	0.78036	0.0229909	-0.00266781	0.000456294	1.80922	0.0644256	0.980154	0	165
	0.251559	0.0625535	0.00510215	0.00124148	3.39596	0.175289	0.804215	0	165
	1.03356	0.03015	-0.00737341	0.00059838	1.12641	0.0844871	0.971668	0	165
	1.08154	0.0241119	-0.00970026	0.000478543	1.27991	0.067567	0.979522	0	165
	0.195914	0.0392302	0.00660773	0.000778592	3.44017	0.109932	0.913662	0	165
	0.59165	0.0582303	0.00305676	0.00115568	2.0294	0.163174	0.90691	0	165
	0.836949	0.0341996	-0.00481343	0.000678751	1.92568	0.095835	0.953436	0	165
	0.888964	0.0375394	-0.0095642	0.000745036	2.24793	0.105194	0.919029	0	165
	0.436351	0.0413031	-0.00216603	0.000819733	3.4583	0.115741	0.818053	0	165
	0.865003	0.0372533	-0.00664494	0.000739356	1.98601	0.104392	0.93786	0	165
	0.18682	0.0405421	0.00169907	0.000804628	4.03975	0.113608	0.746754	0	165
	1.1415	0.024994	-0.0107126	0.000496049	1.36366	0.0700388	0.979333	0	165
	0.895613	0.0328605	-0.00460938	0.000652173	1.4457	0.0920824	0.964173	0	165
	0.744494	0.0361624	-0.0011856	0.000717706	1.95264	0.101335	0.956454	0	165
	0.602259	0.0193509	0.00192644	0.000384053	2.16135	0.0542257	0.986852	0	165
	0.817022	0.0349378	-0.00639945	0.000693401	2.18083	0.0979034	0.937731	0	165
	0.217437	0.0301408	0.00787514	0.000598196	3.06774	0.0844612	0.95936	0	165
	0.896777	0.0405304	-0.00504637	0.000804396	1.84238	0.113575	0.944569	0	165
	0.412654	0.0535466	-0.00257758	0.00106273	3.54224	0.15005	0.696102	0	165
	0.81288	0.0337808	-0.00424644	0.00067044	1.77473	0.0946615	0.954375	0	165
	0.545555	0.0471331	-0.00788304	0.000935439	3.57984	0.132078	0.693818	0	165
	0.546285	0.0221581	-0.00316358	0.000439766	3.15506	0.0620919	0.953891	0	165
	0.459631	0.0288727	-0.00155063	0.00057303	3.37137	0.0809078	0.918581	0	165
	-0.0305151	0.0666558	0.0120143	0.0013229	3.84077	0.186785	0.829644	0	165
	0.309408	0.0558054	0.00610371	0.00110756	3.12789	0.156379	0.878595	0	165
	0.57278	0.032231	-0.00181613	0.00063968	2.67425	0.0903184	0.934298	0	165
	0.418586	0.032326	0.00130967	0.000641565	2.93131	0.0905845	0.930149	0	165
	0.535897	0.0260731	-0.0048553	0.000517467	3.35907	0.0730627	0.911641	0	165
	1.24797	0.0292789	-0.0112873	0.000581092	0.815385	0.0820461	0.977214	0	165
	1.05076	0.0295701	-0.0033391	0.000586869	0.814429	0.0828619	0.982264	0	165
	0.798196	0.0212092	-0.0051609	0.000420933	2.21612	0.0594329	0.97792	0	165
	0.982425	0.03292	-0.00966812	0.000653354	1.66008	0.0922491	0.951309	0	165
	0.398444	0.0510681	0.00453021	0.00101353	2.63186	0.143104	0.898483	0	165
	0.584926	0.0228837	-0.00276442	0.000454167	2.93367	0.0641253	0.961192	0	165
	0.878137	0.022735	-0.0077628	0.000451216	2.15818	0.0637086	0.973041	0	165
	0.62949	0.0321852	0.00572823	0.000638771	1.35931	0.0901901	0.978691	0	165
	0.990214	0.0455834	-0.00520585	0.000904682	1.27978	0.127735	0.94468	0	165
	-0.00401169	0.0668659	0.00784727	0.00132707	4.35217	0.187373	0.708349	0	165
	0.944514	0.0218092	-0.00323268	0.000432842	1.38895	0.0611143	0.987664	0	165
	0.779624	0.0354827	-0.00228828	0.000704215	1.92337	0.0994304	0.956488	0	165
	0.850007	0.0312119	-0.0050325	0.000619454	1.88156	0.0874626	0.961242	0	165
	0.301336	0.0487846	0.00641628	0.000968214	3.02371	0.136705	0.905262	0	165
	0.720966	0.0310125	-0.00226608	0.000615497	2.06131	0.086904	0.9601	0	165
	1.03071	0.0263759	-0.00928918	0.000523475	1.63365	0.073911	0.973155	0	165
	0.152954	0.0272465	0.00391009	0.000540754	4.02729	0.0763507	0.90585	0	165
	0.547423	0.0297744	-0.00109246	0.000590924	2.62954	0.0834345	0.944352	0	165

## Sheet: Table S6
Table S6. The parameters of DAR (diversity-area relationship) for the Combined in the hot springs, 100 times of re-sampling from the totally permutated hot springs
Order	z	SE(z)	d	SE(d)	ln(c)	SE(ln(c))	R	p-value	g
q=0	1.09626	0.0140106	-0.00479844	0.000278064	6.14599	0.0392607	0.995786	0	165
	0.912496	0.0131467	-0.00408919	0.000260919	6.99024	0.03684	0.994597	0	165
	1.00828	0.0160618	-0.00404177	0.000318775	6.51376	0.0450088	0.993715	0	165
	0.905526	0.0125945	-0.0027467	0.000249961	6.81857	0.0352927	0.995641	0	165
	0.9846	0.026975	-0.00358911	0.000535366	6.5119	0.0755899	0.982385	0	165
	0.735168	0.00746435	-0.000510394	0.000148143	7.37035	0.0209168	0.998134	0	165
	0.899903	0.0176197	-0.00235209	0.000349694	6.79912	0.0493743	0.991759	0	165
	1.17487	0.0209786	-0.00567942	0.000416356	5.8761	0.0587867	0.991434	0	165
	0.880445	0.00973628	-0.00235512	0.000193233	6.89171	0.0272832	0.997333	0	165
	1.06735	0.0196003	-0.00431458	0.000389002	6.21612	0.0549244	0.991645	0	165
	0.873312	0.0114711	-0.00261328	0.000227665	6.97799	0.0321447	0.996125	0	165
	0.637574	0.0157555	0.00434491	0.000312696	7.17334	0.0441506	0.994029	0	165
	1.02472	0.0280779	-0.00401165	0.000557255	6.42738	0.0786806	0.981908	0	165
	0.985708	0.0106436	-0.00418039	0.00021124	6.63721	0.0298256	0.997028	0	165
	0.886021	0.00996559	-0.00240536	0.000197784	6.87722	0.0279258	0.997231	0	165
	1.10643	0.0224032	-0.00491637	0.00044463	6.1209	0.0627787	0.989453	0	165
	1.26291	0.0248066	-0.00770506	0.00049233	5.70686	0.0695136	0.988213	0	165
	0.698548	0.00675004	-0.000169548	0.000133966	7.46212	0.0189151	0.998377	0	165
	1.27581	0.0318785	-0.00956384	0.000632685	5.90666	0.0893308	0.978158	0	165
	0.857105	0.0100514	-0.000765007	0.000199487	6.79554	0.0281662	0.997467	0	165
	1.00347	0.015787	-0.0024219	0.00031332	6.31492	0.0442386	0.994758	0	165
	0.763061	0.0115269	-0.000774544	0.000228772	7.27489	0.032301	0.99576	0	165
	0.944163	0.0166061	-0.00220637	0.000329576	6.53444	0.0465339	0.993509	0	165
	1.11189	0.0156457	-0.00582362	0.000310515	6.2328	0.0438426	0.994427	0	165
	0.888795	0.0155074	-0.0015607	0.000307771	6.76156	0.0434551	0.993954	0	165
	0.890464	0.00827724	-0.00185247	0.000164276	6.79998	0.0231947	0.998219	0	165
	1.20384	0.0116016	-0.00577339	0.000230255	5.77393	0.0325104	0.997492	0	165
	0.579536	0.00865351	0.00135484	0.000171744	7.87539	0.0242491	0.996907	0	165
	0.899638	0.0163662	-0.00266211	0.000324815	6.81071	0.0458617	0.992631	0	165
	1.03478	0.0133607	-0.00289044	0.000265167	6.20113	0.0374397	0.996328	0	165
	0.57969	0.00794276	0.00148708	0.000157638	7.85797	0.0222574	0.997442	0	165
	0.776892	0.0118903	-0.0012953	0.000235984	7.25436	0.0333193	0.995376	0	165
	0.693972	0.00915584	0.000790714	0.000181714	7.39151	0.0256567	0.997326	0	165
	0.851406	0.0128914	-0.00204187	0.000255852	6.98006	0.0361246	0.995149	0	165
	1.18317	0.0161164	-0.00597599	0.000319858	5.90391	0.0451617	0.994875	0	165
	1.02829	0.0221625	-0.00433376	0.000439853	6.42219	0.0621043	0.988346	0	165
	0.685394	0.00916615	0.000742771	0.000181918	7.43841	0.0256856	0.997239	0	165
	1.2292	0.0197726	-0.00702308	0.000392421	5.78973	0.0554071	0.992366	0	165
	0.758735	0.0101302	-0.000882873	0.000201051	7.3019	0.028387	0.996637	0	165
	1.26767	0.0201673	-0.00708269	0.000400255	5.63644	0.0565132	0.992629	0	165
	0.526663	0.00890373	0.00284857	0.00017671	7.93675	0.0249502	0.996888	0	165
	1.1228	0.0219072	-0.00531234	0.000434786	6.08891	0.0613888	0.989904	0	165
	0.748283	0.0108776	-5.91052e-05	0.000215885	7.229	0.0304814	0.996391	0	165
	0.964259	0.0188251	-0.00327369	0.000373617	6.55636	0.0527521	0.991159	0	165
	0.994955	0.0152297	-0.00152184	0.00030226	6.20858	0.042677	0.995434	0	165
	1.16773	0.0247719	-0.00517793	0.000491642	5.8326	0.0694165	0.988451	0	165
	1.15176	0.0200373	-0.00509277	0.000397676	5.93041	0.0561491	0.992199	0	165
	1.1852	0.0208177	-0.00661443	0.000413163	5.94713	0.0583358	0.991043	0	165
	0.770337	0.011087	-0.000491009	0.00022004	7.17299	0.0310682	0.99628	0	165
	1.25034	0.0255896	-0.00761283	0.000507871	5.75366	0.0717078	0.987239	0	165
	1.11222	0.0262797	-0.00547739	0.000521566	6.14538	0.0736416	0.985007	0	165
	0.762228	0.0116265	0.000645566	0.000230747	7.08944	0.0325799	0.996339	0	165
	0.880806	0.0131804	0.000112986	0.000261588	6.56803	0.0369344	0.996247	0	165
	1.07727	0.0201264	-0.00377281	0.000399443	6.12244	0.0563986	0.991808	0	165
	0.91784	0.0085165	-0.00200747	0.000169025	6.68086	0.0238651	0.998207	0	165
	0.753706	0.0129245	-0.000455688	0.00025651	7.30472	0.0362174	0.994747	0	165
	0.780073	0.019321	-0.00254954	0.000383459	7.39117	0.0541418	0.986057	0	165
	0.809785	0.0127475	-0.000965091	0.000252996	7.08713	0.0357213	0.995322	0	165
	0.799132	0.00799711	-0.000734669	0.000158716	7.04131	0.0224097	0.998149	0	165
	0.770173	0.0113374	0.000416625	0.000225011	7.0665	0.03177	0.996497	0	165
	1.21832	0.0272166	-0.00702612	0.00054016	5.8432	0.0762669	0.98535	0	165
	0.947937	0.0156836	-0.00414594	0.000311267	6.78052	0.0439488	0.992971	0	165
	0.702237	0.00947581	0.000254097	0.000188064	7.43935	0.0265533	0.997008	0	165
	1.00295	0.0104878	-0.00343208	0.000208149	6.43858	0.0293892	0.997432	0	165
	1.00866	0.0174712	-0.00262771	0.000346746	6.28064	0.0489582	0.993538	0	165
	0.789033	0.00879957	-0.000403606	0.000174643	7.06119	0.0246584	0.997787	0	165
	0.804176	0.0116213	-0.00124762	0.000230645	7.14775	0.0325655	0.995919	0	165
	0.989349	0.030428	-0.00418794	0.000603896	6.57606	0.085266	0.976646	0	165
	0.569822	0.00898173	0.00303176	0.000178258	7.68902	0.0251688	0.997275	0	165
	0.717484	0.00771634	-0.000460837	0.000153144	7.43907	0.0216229	0.997917	0	165
	0.937493	0.0202337	-0.00128826	0.000401572	6.44012	0.0566992	0.991113	0	165
	1.07716	0.0134356	-0.00531088	0.000266652	6.33971	0.0376495	0.995751	0	165
	0.760927	0.0103543	0.000725163	0.000205498	7.07688	0.029015	0.99711	0	165
	0.596814	0.00981692	0.00119776	0.000194834	7.80278	0.0275092	0.996146	0	165
	1.0417	0.0345336	-0.00422609	0.00068538	6.33282	0.0967709	0.973479	0	165
	0.883164	0.00936507	-0.00116333	0.000185866	6.73299	0.026243	0.997844	0	165
	1.27072	0.0270603	-0.00826572	0.000537059	5.75079	0.0758291	0.98559	0	165
	1.21426	0.0140987	-0.00682494	0.000279813	5.87831	0.0395077	0.99604	0	165
	0.775421	0.0106153	-0.000101129	0.000210679	7.12137	0.0297464	0.996783	0	165
	0.895391	0.0106541	-0.00265375	0.00021145	6.86171	0.0298552	0.996826	0	165
	0.919403	0.0131825	-0.0022152	0.000261629	6.70524	0.0369402	0.995642	0	165
	0.68556	0.00836591	0.0019587	0.000166036	7.25784	0.0234431	0.998017	0	165
	1.02839	0.0149956	-0.00245673	0.000297613	6.1581	0.0420209	0.995503	0	165
	0.846126	0.0107696	-0.00231795	0.000213742	7.05131	0.0301789	0.996449	0	165
	0.864591	0.0191356	-0.00136793	0.00037978	6.88852	0.0536223	0.990479	0	165
	1.23495	0.0209345	-0.00634668	0.000415481	5.67345	0.058663	0.992024	0	165
	1.0653	0.0113089	-0.00540159	0.000224445	6.41061	0.0316901	0.996871	0	165
	0.955743	0.0252684	-0.00364773	0.000501496	6.67333	0.0708077	0.983287	0	165
	1.06189	0.0301688	-0.00536411	0.000598753	6.38312	0.0845398	0.978261	0	165
	0.91471	0.0280399	-0.00197172	0.000556501	6.63694	0.0785741	0.980989	0	165
	0.852586	0.0130143	-0.00235945	0.000258292	7.02923	0.0364691	0.994891	0	165
	0.732536	0.00966577	-0.0012145	0.000191834	7.51844	0.0270857	0.99656	0	165
	0.758147	0.00744827	-0.000866534	0.000147824	7.32032	0.0208717	0.998179	0	165
	1.25626	0.0146158	-0.00697806	0.000290075	5.69013	0.0409567	0.996051	0	165
	0.971808	0.00868526	-0.0025961	0.000172374	6.48807	0.024338	0.998256	0	165
	0.834938	0.00773088	-0.00126333	0.000153433	7.00197	0.0216636	0.998325	0	165
	0.917413	0.0177266	-0.001261	0.000351816	6.51561	0.0496739	0.992858	0	165
	0.881903	0.0158584	-0.0028844	0.000314738	6.90452	0.0444389	0.992576	0	165
	0.777573	0.00502828	-0.0014499	9.97949e-05	7.29726	0.0140904	0.999154	0	165
	0.760842	0.0105337	-0.000459843	0.00020906	7.23074	0.0295178	0.996566	0	165
q=1	0.996225	0.0182729	-0.00792739	0.000362657	4.05446	0.0512047	0.987444	0	165
	0.747737	0.0250297	-0.00725786	0.000496757	5.24592	0.0701387	0.952059	0	165
	0.878704	0.0279429	-0.00506309	0.000554575	4.28881	0.0783022	0.970979	0	165
	0.707938	0.0229605	-0.00361769	0.000455691	4.91788	0.0643404	0.97178	0	165
	1.01464	0.0394336	-0.00728618	0.000782627	3.80507	0.110502	0.951062	0	165
	0.577991	0.0322055	-0.00140573	0.000639174	5.27903	0.090247	0.939562	0	165
	0.906879	0.0259534	-0.00519056	0.00051509	4.17009	0.0727271	0.976395	0	165
	1.14455	0.029146	-0.0082213	0.000578453	3.34879	0.0816737	0.978078	0	165
	0.674984	0.0188496	-0.00363913	0.000374103	5.13349	0.0528207	0.978236	0	165
	0.815457	0.0339149	-0.00465967	0.0006731	4.44757	0.0950371	0.952057	0	165
	0.642158	0.0299018	-0.00285143	0.000593454	5.20702	0.0837916	0.947743	0	165
	0.158007	0.0306723	0.00894092	0.000608746	5.90673	0.0859507	0.9576	0	165
	0.967577	0.0352686	-0.00704159	0.000699966	4.16276	0.0988304	0.956147	0	165
	0.835928	0.0199361	-0.00609989	0.000395668	4.65119	0.0558655	0.98046	0	165
	0.965786	0.0164285	-0.00621085	0.000326052	4.0042	0.0460364	0.990806	0	165
	1.08621	0.0367475	-0.00767925	0.000729318	3.61016	0.102975	0.962686	0	165
	1.08154	0.030191	-0.0101356	0.000599192	3.87458	0.0846018	0.967087	0	165
	0.369595	0.0212038	0.000291095	0.000420827	6.00727	0.0594178	0.951439	0	165
	1.45872	0.0491351	-0.0178717	0.000975171	3.10667	0.137687	0.938151	0	165
	0.808169	0.0132047	-0.003828	0.000262069	4.48694	0.0370024	0.992884	0	165
	0.93382	0.0402335	-0.00313172	0.000798504	3.78403	0.112743	0.959184	0	165
	0.510867	0.0157201	-0.00223093	0.000311993	5.74403	0.0440512	0.976312	0	165
	0.811042	0.027205	-0.00444811	0.00053993	4.44226	0.0762345	0.968752	0	165
	1.05849	0.0176511	-0.00980344	0.000350317	4.08652	0.0494623	0.988015	0	165
	0.767179	0.0240567	-0.00369895	0.000477447	4.69664	0.0674122	0.974301	0	165
	0.887413	0.0269185	-0.00494215	0.000534244	4.30832	0.0754316	0.974006	0	165
	1.18151	0.0185852	-0.010242	0.000368855	3.50226	0.0520798	0.989977	0	165
	0.14046	0.0160185	0.00390464	0.000317914	6.68125	0.0448873	0.961647	0	165
	0.939405	0.0313549	-0.00623356	0.000622292	4.06978	0.0878633	0.96521	0	165
	1.26004	0.0261903	-0.0083025	0.000519792	2.81474	0.0733911	0.986135	0	165
	0.288925	0.0288428	0.00293225	0.000572436	6.07026	0.080824	0.929848	0	165
	0.537598	0.0316443	-0.0028169	0.000628035	5.61408	0.0886743	0.914116	0	165
	0.180177	0.0163671	0.00409303	0.000324833	6.41162	0.0458642	0.969108	0	165
	0.657281	0.0242977	-0.00316375	0.00048223	5.09492	0.0680875	0.964835	0	165
	1.16513	0.0241659	-0.00906722	0.000479615	3.41359	0.0677183	0.984325	0	165
	1.17078	0.0276052	-0.00926229	0.000547873	3.40078	0.0773559	0.979603	0	165
	0.465942	0.0179513	-0.00128974	0.000356275	5.8167	0.0503036	0.968732	0	165
	1.44849	0.0264354	-0.0135923	0.000524657	2.57562	0.074078	0.985507	0	165
	0.590471	0.0242438	-0.0016915	0.000481159	5.20558	0.0679364	0.964393	0	165
	1.24978	0.0292984	-0.0106327	0.000581478	3.21462	0.0821007	0.978509	0	165
	0.130124	0.0185265	0.00401936	0.000367691	6.69733	0.0519154	0.948432	0	165
	1.10456	0.031821	-0.00934914	0.000631542	3.73781	0.0891695	0.96821	0	165
	0.51587	0.0211524	-0.00141591	0.000419807	5.57532	0.0592738	0.964876	0	165
	0.822549	0.0336321	-0.00467858	0.000667487	4.38168	0.0942446	0.953673	0	165
	0.770844	0.0255391	-0.000633199	0.000506869	4.1932	0.0715664	0.980427	0	165
	1.24253	0.0273314	-0.00677296	0.000542439	2.64729	0.0765886	0.986244	0	165
	1.24713	0.0308094	-0.00905917	0.000611466	2.99753	0.0863348	0.979152	0	165
	1.19454	0.0286949	-0.0109203	0.0005695	3.4591	0.0804095	0.975904	0	165
	0.436223	0.0214938	-0.000648727	0.000426581	5.85815	0.0602303	0.955687	0	165
	1.27994	0.0358454	-0.0120768	0.000711413	3.20051	0.100447	0.966662	0	165
	0.930588	0.0371741	-0.00747629	0.000737784	4.28942	0.10417	0.943894	0	165
	0.462599	0.0234271	0.00340368	0.000464951	5.20844	0.0656479	0.976512	0	165
	0.692549	0.0216736	0.000836446	0.00043015	4.37095	0.0607343	0.985312	0	165
	1.09674	0.0262755	-0.00755957	0.000521484	3.53245	0.0736299	0.981111	0	165
	0.726154	0.0223298	-0.00226495	0.000443175	4.6746	0.0625732	0.979049	0	165
	0.515002	0.0333123	-0.000762367	0.00066114	5.59119	0.0933484	0.927111	0	165
	0.683111	0.0335692	-0.0060086	0.000666239	5.31474	0.0940683	0.912332	0	165
	0.70024	0.0280008	-0.00202643	0.000555724	4.77013	0.0784644	0.966042	0	165
	0.455511	0.0194642	0.000735601	0.0003863	5.49077	0.0545429	0.974009	0	165
	0.498318	0.0391517	0.00277681	0.000777034	5.0968	0.109712	0.939306	0	165
	1.2798	0.0415757	-0.0113181	0.000825142	3.11269	0.116504	0.958492	0	165
	0.906653	0.0300636	-0.00961412	0.000596665	4.71281	0.084245	0.948479	0	165
	0.201102	0.0237279	0.00352127	0.000470921	6.46697	0.0664908	0.935822	0	165
	0.975213	0.0196185	-0.00678158	0.000389364	4.06325	0.0549755	0.986482	0	165
	0.726965	0.0248854	-0.00301504	0.000493893	4.68113	0.0697343	0.971546	0	165
	0.743178	0.0183369	-0.00419113	0.000363927	4.83736	0.051384	0.982447	0	165
	0.651083	0.032452	-0.00244602	0.000644066	5.13	0.0909377	0.944441	0	165
	0.844294	0.0420555	-0.00665445	0.000834665	4.6266	0.117849	0.917783	0	165
	0.210348	0.0221969	0.00505379	0.000440536	6.17205	0.0622006	0.961252	0	165
	0.213756	0.0205445	0.00278788	0.000407741	6.4594	0.0575703	0.944421	0	165
	0.881764	0.0301675	-0.00309724	0.000598727	3.95762	0.0845361	0.973271	0	165
	0.967336	0.0215185	-0.00776771	0.000427071	4.26773	0.0602996	0.981551	0	165
	0.497702	0.0257198	0.00297816	0.000510454	5.08568	0.0720726	0.973133	0	165
	0.469928	0.0294997	-0.000112995	0.000585473	5.60112	0.0826648	0.937693	0	165
	1.073	0.0459593	-0.00616775	0.000912143	3.42086	0.128788	0.949197	0	165
	0.855255	0.0147136	-0.00422992	0.000292018	4.31515	0.0412309	0.99195	0	165
	1.51595	0.0401581	-0.0150017	0.000797007	2.44035	0.112532	0.968547	0	165
	1.09692	0.0192164	-0.00859142	0.000381383	3.72486	0.0538486	0.988681	0	165
	0.67377	0.0253314	-0.0020232	0.000502746	4.92045	0.0709843	0.969494	0	165
	0.721412	0.0202494	-0.00405078	0.000401885	4.94549	0.0567434	0.977512	0	165
	0.77649	0.0280879	-0.00512258	0.000557453	4.80401	0.0787085	0.95966	0	165
	0.511987	0.0223152	0.00182378	0.000442884	5.12492	0.0625322	0.976858	0	165
	0.994231	0.0263163	-0.00323045	0.000522293	3.41323	0.0737441	0.984152	0	165
	0.557605	0.0239707	-0.00280083	0.00047574	5.51411	0.0671713	0.952346	0	165
	0.781444	0.0401945	-0.00333086	0.00079773	4.57543	0.112634	0.938328	0	165
	1.42635	0.0369344	-0.012983	0.000733027	2.59848	0.103498	0.972278	0	165
	0.934828	0.0168172	-0.0093665	0.000333767	4.58117	0.0471255	0.984923	0	165
	0.55841	0.0314084	-0.00302005	0.000623355	5.56317	0.0880134	0.919468	0	165
	0.787424	0.0515657	-0.00635342	0.00102341	4.83881	0.144499	0.867033	0	165
	0.868266	0.0414747	-0.00446906	0.000823138	4.17838	0.116221	0.941426	0	165
	0.755763	0.025421	-0.00567442	0.000504524	4.92923	0.0712353	0.961388	0	165
	0.474794	0.0288739	-0.00316962	0.000573053	6.10486	0.0809112	0.896335	0	165
	0.609061	0.0240974	-0.00276525	0.000478255	5.33269	0.0675263	0.961071	0	165
	1.45707	0.0248222	-0.012711	0.000492639	2.51685	0.0695573	0.988205	0	165
	0.767134	0.0189103	-0.00330486	0.000375308	4.58311	0.0529909	0.984694	0	165
	0.498717	0.028658	4.05958e-05	0.000568768	5.55755	0.0803061	0.948398	0	165
	0.821517	0.0360897	-0.00224785	0.000716262	4.12184	0.101131	0.960021	0	165
	0.692137	0.0279878	-0.00572102	0.000555466	5.20854	0.078428	0.941276	0	165
	0.55375	0.0185056	-0.00425119	0.000367277	5.79455	0.0518569	0.961188	0	165
	0.716476	0.0178335	-0.00586708	0.000353936	5.22725	0.0499734	0.976672	0	165
q=2	0.791353	0.0187423	-0.0057926	0.000371973	2.90044	0.05252	0.980676	0	165
	0.518065	0.030443	-0.00312009	0.000604194	4.00224	0.085308	0.907969	0	165
	0.780416	0.0292311	-0.00244505	0.000580141	2.62407	0.081912	0.969338	0	165
	0.595696	0.0335155	-0.00198807	0.000665173	3.47229	0.0939178	0.933327	0	165
	1.06502	0.0282729	-0.0072091	0.000561125	1.71557	0.079227	0.977252	0	165
	0.576332	0.0545884	0.00247506	0.0010834	2.93754	0.152969	0.907697	0	165
	0.98787	0.024114	-0.00496115	0.000478585	1.96725	0.0675729	0.983863	0	165
	0.958711	0.0236597	-0.00492339	0.000469568	2.05456	0.0662998	0.983324	0	165
	0.671026	0.023931	-0.00342514	0.000474953	3.29377	0.0670601	0.966194	0	165
	0.640937	0.0343535	-0.00310237	0.000681805	3.27716	0.0962662	0.929894	0	165
	0.539452	0.0455745	7.67592e-05	0.000904506	3.52672	0.12771	0.897918	0	165
	0.0933449	0.0426325	0.0103055	0.000846116	4.30963	0.119466	0.924484	0	165
	0.906201	0.0238241	-0.00643178	0.00047283	2.58039	0.0667603	0.976893	0	165
	0.623411	0.0267168	-0.00109033	0.00053024	3.15442	0.0748663	0.965125	0	165
	0.900227	0.025874	-0.00303401	0.000513514	2.10041	0.0725047	0.981174	0	165
	0.97457	0.0228722	-0.00625627	0.000453939	2.18471	0.064093	0.982733	0	165
	0.772982	0.0283916	-0.0064076	0.000563482	3.03013	0.0795597	0.950686	0	165
	0.457844	0.0308692	-0.000106838	0.000612654	3.85428	0.0865025	0.92916	0	165
	1.40948	0.0340147	-0.016672	0.000675082	1.42124	0.0953169	0.968061	0	165
	0.827756	0.0141665	-0.00405618	0.000281158	2.65795	0.0396976	0.992069	0	165
	0.890809	0.0504617	-0.0022865	0.0010015	2.10492	0.141405	0.936976	0	165
	0.592521	0.0246691	-0.0035825	0.000489601	3.70604	0.0691283	0.950362	0	165
	0.710952	0.0249504	-0.00345076	0.000495184	3.01054	0.0699166	0.968017	0	165
	0.925049	0.0200007	-0.00772785	0.000396948	2.683	0.0560464	0.98193	0	165
	0.728646	0.0190641	-0.00440748	0.000378359	3.14904	0.0534217	0.979479	0	165
	0.754977	0.035367	-0.000451529	0.000701919	2.51788	0.0991062	0.962702	0	165
	0.923021	0.0186887	-0.00823636	0.00037091	2.72139	0.05237	0.983101	0	165
	0.076416	0.0243213	0.00566818	0.000482698	4.92325	0.0681537	0.92854	0	165
	0.836183	0.022594	-0.0026002	0.000448417	2.32883	0.0633135	0.983723	0	165
	1.1009	0.0242102	-0.00388213	0.000480493	1.19897	0.0678423	0.988677	0	165
	0.321256	0.0375087	0.00251397	0.000744426	4.12855	0.105108	0.894274	0	165
	0.535	0.045227	-0.00209941	0.000897609	3.71165	0.126736	0.859285	0	165
	-0.0366856	0.0333703	0.009345	0.000662292	4.89696	0.093511	0.913861	0	165
	0.475676	0.0266857	0.000731403	0.000529625	3.66723	0.0747794	0.956145	0	165
	0.938945	0.0202916	-0.0060394	0.000402722	2.25555	0.0568616	0.985282	0	165
	1.04453	0.0187135	-0.00832674	0.000371403	2.06806	0.0524395	0.987992	0	165
	0.531235	0.0297938	-0.00322944	0.00059131	3.97268	0.0834888	0.914707	0	165
	1.2529	0.0261645	-0.0120004	0.00051928	1.46201	0.0733188	0.980757	0	165
	0.554515	0.0311662	-0.00041477	0.000618548	3.34131	0.0873348	0.946912	0	165
	0.992105	0.0227057	-0.00615713	0.000450635	2.04668	0.0636266	0.983922	0	165
	0.251011	0.0272971	0.00199702	0.000541758	4.59605	0.0764925	0.907109	0	165
	0.941709	0.0254014	-0.00831404	0.000504136	2.63743	0.0711805	0.970872	0	165
	0.487605	0.0261931	-0.0024829	0.000519847	4.00506	0.0733988	0.927943	0	165
	0.701646	0.0265868	-0.00288227	0.000527662	2.96497	0.0745022	0.965596	0	165
	0.609076	0.0249507	0.0015246	0.000495189	2.88103	0.0699173	0.977697	0	165
	1.02788	0.0174115	-0.00448644	0.000345562	1.57585	0.048791	0.992642	0	165
	1.13798	0.0191804	-0.00737627	0.000380669	1.52964	0.0537479	0.990922	0	165
	0.853174	0.0220238	-0.00393129	0.000437101	2.35601	0.0617156	0.982742	0	165
	0.396773	0.0326278	-0.000333494	0.000647555	4.16795	0.0914303	0.894833	0	165
	1.03292	0.0178073	-0.0069412	0.000353418	1.96566	0.0499001	0.990265	0	165
	0.706918	0.0314711	-0.00426762	0.000624599	3.09915	0.0881891	0.943885	0	165
	0.249997	0.0344113	0.00808466	0.000682952	3.77839	0.0964282	0.95406	0	165
	0.537347	0.0195488	0.00173245	0.000387981	3.19776	0.0547802	0.98327	0	165
	1.07877	0.0243908	-0.00768033	0.000484078	1.85273	0.0683485	0.982715	0	165
	0.768855	0.0310022	-0.00471209	0.000615292	2.92061	0.086875	0.952843	0	165
	0.486289	0.0381336	-0.000142438	0.000756827	3.86209	0.106859	0.907113	0	165
	0.603303	0.0245012	-0.0035716	0.000486269	3.54281	0.0686578	0.953191	0	165
	0.677867	0.037094	-0.000522531	0.000736195	2.86359	0.103946	0.949372	0	165
	0.417108	0.0325616	0.00201258	0.000646241	3.68917	0.0912448	0.93685	0	165
	0.379762	0.0503168	0.00573225	0.000998624	3.42908	0.140999	0.911239	0	165
	0.856291	0.0402543	-0.00302999	0.000798917	2.23548	0.112802	0.95113	0	165
	0.798185	0.0296297	-0.00880835	0.000588054	3.33789	0.0830292	0.933985	0	165
	0.0778507	0.0335745	0.00523481	0.000666345	5.00028	0.0940833	0.862961	0	165
	0.893098	0.0149222	-0.0047274	0.000296156	2.37889	0.0418152	0.992124	0	165
	0.663583	0.0218429	-0.00306182	0.00043351	3.1422	0.0612086	0.972366	0	165
	0.69763	0.0186878	-0.00278435	0.000370892	3.11493	0.0523675	0.982557	0	165
	0.780872	0.0501105	-0.00289919	0.00099453	2.81352	0.140421	0.912919	0	165
	0.794397	0.0480403	-0.00393598	0.000953443	2.75082	0.13462	0.912277	0	165
	0.226411	0.034103	0.00414323	0.000676834	4.41953	0.0955643	0.904709	0	165
	0.0546267	0.0370024	0.00659969	0.000734378	4.92937	0.103689	0.870349	0	165
	0.793186	0.0199238	-0.0025111	0.000395422	2.54694	0.0558309	0.98581	0	165
	0.623903	0.0194872	-0.00243632	0.000386757	3.42313	0.0546075	0.976702	0	165
	0.37943	0.0297547	0.00616026	0.000590534	3.40832	0.0833794	0.968028	0	165
	0.737486	0.0345921	-0.00247094	0.000686539	2.77439	0.0969346	0.952173	0	165
	1.04334	0.0239387	-0.00470491	0.000475106	1.50783	0.0670816	0.986427	0	165
	0.734925	0.0174327	-0.00309116	0.000345982	2.90362	0.0488502	0.985948	0	165
	1.22157	0.0297828	-0.0099055	0.000591092	1.35617	0.0834581	0.977776	0	165
	0.58612	0.0331669	0.00194473	0.000658254	2.98163	0.0929409	0.961182	0	165
	0.796111	0.0329995	-0.00400937	0.000654932	2.76084	0.0924719	0.955416	0	165
	0.610047	0.0266269	-0.00139133	0.000528457	3.3132	0.0746145	0.962117	0	165
	0.545038	0.0336419	-0.00265369	0.000667681	3.74349	0.094272	0.9098	0	165
	0.487841	0.0268771	0.0018627	0.000533422	3.37734	0.0753156	0.964459	0	165
	0.954342	0.0313189	-0.00356802	0.000621578	1.88521	0.0877625	0.974783	0	165
	0.459681	0.0266345	-0.000164501	0.000528608	3.83611	0.0746359	0.94566	0	165
	0.654929	0.0292478	-0.00199793	0.000580473	3.15741	0.0819589	0.957556	0	165
	1.21549	0.0333505	-0.0109349	0.0006619	1.51919	0.0934557	0.969373	0	165
	0.744295	0.016041	-0.0057739	0.000318361	3.18571	0.0449504	0.983151	0	165
	0.404055	0.0360647	-0.000467278	0.000715766	4.15329	0.101061	0.87642	0	165
	0.694301	0.042212	-0.00428962	0.000837771	3.19031	0.118288	0.901002	0	165
	1.03445	0.0198415	-0.00526116	0.00039379	1.70324	0.0556004	0.989877	0	165
	0.557803	0.0299417	-0.00307789	0.000594245	3.66272	0.0839034	0.92511	0	165
	0.395852	0.044462	-0.00067035	0.000882425	4.33172	0.124592	0.815749	0	165
	0.633951	0.030281	-0.00247544	0.000600979	3.37588	0.0848542	0.94792	0	165
	1.28919	0.0198984	-0.0111278	0.000394919	1.27848	0.0557599	0.990383	0	165
	0.620156	0.0228308	-0.00172172	0.000453118	3.2679	0.0639771	0.971312	0	165
	0.520855	0.0423151	0.000601915	0.000839817	3.57278	0.118576	0.911607	0	165
	0.710364	0.0290862	-0.00119441	0.000577267	2.79029	0.0815061	0.968214	0	165
	0.514385	0.0220368	-0.00353245	0.000437359	4.04899	0.0617521	0.943241	0	165
	0.408598	0.0316558	-0.00390827	0.000628264	4.63952	0.0887066	0.80462	0	165
	1.00625	0.0149903	-0.0100298	0.000297508	2.52874	0.0420061	0.989645	0	165
q=3	0.740972	0.0201587	-0.0052057	0.000400084	2.41067	0.0564891	0.975501	0	165
	0.375606	0.0310312	0.00025942	0.000615867	3.58935	0.0869562	0.905753	0	165
	0.717255	0.0308004	-0.00123629	0.000611288	2.11563	0.0863097	0.965071	0	165
	0.588767	0.038697	-0.00185132	0.000768009	2.85924	0.108438	0.913593	0	165
	1.04877	0.0257132	-0.00740393	0.000510324	1.17585	0.0720542	0.979894	0	165
	0.409709	0.0508765	0.00660419	0.00100973	2.51674	0.142567	0.924717	0	165
	0.967068	0.0267857	-0.0037943	0.000531609	1.29177	0.0750596	0.981508	0	165
	0.895464	0.0239603	-0.00457708	0.000475533	1.68753	0.067142	0.980529	0	165
	0.634961	0.0273292	-0.00257823	0.000542396	2.69678	0.0765826	0.956454	0	165
	0.56235	0.0368356	-0.00194955	0.000731066	2.87179	0.103222	0.911666	0	165
	0.502885	0.0500978	0.00096286	0.000994278	2.94436	0.140385	0.881613	0	165
	0.0922336	0.0429865	0.0106394	0.000853142	3.65539	0.120458	0.926804	0	165
	0.835494	0.0256378	-0.00555467	0.000508827	2.16038	0.0718429	0.970318	0	165
	0.551588	0.0325374	0.00112314	0.00064576	2.53348	0.0911769	0.953693	0	165
	0.835138	0.0303121	-0.00178689	0.000601596	1.61552	0.0849412	0.973687	0	165
	0.944933	0.0189042	-0.00643035	0.000375187	1.69999	0.0529738	0.986838	0	165
	0.635224	0.0297007	-0.00431005	0.000589462	2.76479	0.0832279	0.933986	0	165
	0.535816	0.0312657	-0.000993217	0.000620523	2.96902	0.0876136	0.937504	0	165
	1.29422	0.027863	-0.0140744	0.000552989	1.02851	0.0780783	0.976642	0	165
	0.806908	0.0172297	-0.00391482	0.000341953	2.10762	0.0482814	0.987796	0	165
	0.857441	0.049281	-0.00218001	0.000978066	1.64836	0.138096	0.935436	0	165
	0.630582	0.0297214	-0.00434357	0.000589873	2.95865	0.0832861	0.932344	0	165
	0.673144	0.0229949	-0.00275643	0.000456375	2.49656	0.064437	0.971804	0	165
	0.834405	0.025747	-0.00610628	0.000510994	2.25882	0.0721489	0.967849	0	165
	0.678596	0.0221822	-0.00444011	0.000440244	2.7085	0.0621594	0.966876	0	165
	0.567636	0.0359009	0.0036852	0.000712517	2.1712	0.100602	0.961899	0	165
	0.813082	0.0196004	-0.00720679	0.000389004	2.49191	0.0549246	0.976444	0	165
	0.0968195	0.0263608	0.00562909	0.000523177	4.16082	0.073869	0.924131	0	165
	0.720888	0.0250153	-0.000376205	0.000496473	1.97542	0.0700985	0.97915	0	165
	0.955829	0.0243147	-0.00127133	0.000482567	0.914895	0.0681352	0.987767	0	165
	0.348525	0.0361887	0.00141091	0.000718228	3.46388	0.101409	0.890224	0	165
	0.535611	0.0463958	-0.00156292	0.000920806	2.99399	0.130011	0.864998	0	165
	-0.0813886	0.0391824	0.0113738	0.000777643	4.19709	0.109798	0.909991	0	165
	0.379782	0.0279968	0.00339769	0.000555645	3.15095	0.0784532	0.95675	0	165
	0.880615	0.018293	-0.00552044	0.000363056	1.83847	0.0512611	0.98661	0	165
	0.986487	0.0171721	-0.00795253	0.000340811	1.66791	0.0481202	0.988542	0	165
	0.614337	0.0350403	-0.00446104	0.000695436	3.07764	0.0981908	0.901905	0	165
	1.1027	0.0288259	-0.0104114	0.000572101	1.31537	0.0807767	0.970748	0	165
	0.529072	0.0305228	4.17865e-05	0.000605779	2.74933	0.0855318	0.948009	0	165
	0.895772	0.0213377	-0.00437266	0.000423484	1.61003	0.059793	0.984834	0	165
	0.361103	0.0297419	0.000366629	0.000590279	3.66273	0.0833434	0.908515	0	165
	0.89544	0.0217944	-0.00828598	0.000432548	2.22915	0.0610728	0.974994	0	165
	0.454657	0.0273698	-0.0026838	0.000543201	3.51115	0.0766963	0.9051	0	165
	0.627087	0.0250341	-0.00127549	0.000496845	2.50581	0.0701511	0.968729	0	165
	0.611445	0.0238971	0.00123329	0.00047428	2.28421	0.0669651	0.978825	0	165
	0.960327	0.0170728	-0.00482305	0.000338839	1.29948	0.0478417	0.991342	0	165
	1.08355	0.0191915	-0.00704162	0.000380889	1.14077	0.0537789	0.989972	0	165
	0.693721	0.0219695	-0.000597024	0.000436023	2.01253	0.0615635	0.982008	0	165
	0.399751	0.0422961	-0.000464111	0.000839439	3.48442	0.118523	0.837885	0	165
	0.956348	0.0182797	-0.0053422	0.000362792	1.53632	0.0512237	0.989413	0	165
	0.652935	0.0271604	-0.00324746	0.000539045	2.56386	0.0761094	0.955394	0	165
	0.14878	0.038588	0.0103225	0.000765846	3.29659	0.108132	0.945742	0	165
	0.520814	0.0206995	0.00108987	0.000410817	2.7432	0.0580045	0.978259	0	165
	1.04037	0.0288068	-0.0073677	0.000571722	1.37811	0.0807232	0.974506	0	165
	0.768617	0.0342124	-0.00590335	0.000679004	2.3844	0.0958707	0.934042	0	165
	0.490551	0.0358198	-0.000200508	0.000710906	3.21756	0.100375	0.917226	0	165
	0.547366	0.0217845	-0.00259449	0.000432352	3.03813	0.0610451	0.959864	0	165
	0.682667	0.0390779	-0.00054131	0.00077557	2.21434	0.109505	0.944883	0	165
	0.445977	0.0374542	0.00159178	0.000743344	2.96109	0.104955	0.921398	0	165
	0.338084	0.046759	0.00596201	0.000928014	2.9319	0.131029	0.915303	0	165
	0.601086	0.0453928	0.00196882	0.000900898	2.14378	0.127201	0.933617	0	165
	0.746986	0.028466	-0.00768056	0.000564957	2.80794	0.079768	0.935601	0	165
	0.139508	0.034835	0.00406364	0.00069136	4.18807	0.0976153	0.854682	0	165
	0.823128	0.0153505	-0.00305932	0.000304658	1.85691	0.0430156	0.991662	0	165
	0.649174	0.0247441	-0.00292421	0.000491089	2.52244	0.0693384	0.963845	0	165
	0.666513	0.0219216	-0.00155745	0.000435072	2.48763	0.0614291	0.977838	0	165
	0.787091	0.0492162	-0.00219681	0.000976781	2.07142	0.137915	0.923248	0	165
	0.79456	0.047362	-0.00347144	0.000939981	2.05953	0.132719	0.918888	0	165
	0.253067	0.0357859	0.00400426	0.000710233	3.67856	0.10028	0.904105	0	165
	0.0324612	0.0428526	0.00769906	0.000850484	4.25561	0.120082	0.857482	0	165
	0.709143	0.0209217	-0.00175321	0.000415228	2.2139	0.0586273	0.981821	0	165
	0.521699	0.0184238	-0.000827146	0.000365652	3.07502	0.0516275	0.976274	0	165
	0.266521	0.027986	0.00857097	0.00055543	2.9447	0.078423	0.972297	0	165
	0.776998	0.0326383	-0.00340122	0.000647764	2.02532	0.0914598	0.957115	0	165
	0.923358	0.0226512	-0.00279644	0.000449553	1.15654	0.0634738	0.986631	0	165
	0.61604	0.0208435	-0.00141107	0.000413675	2.57067	0.0584081	0.976692	0	165
	1.08119	0.0266612	-0.00799702	0.000529138	1.13184	0.0747107	0.978933	0	165
	0.334959	0.0400277	0.00686851	0.00079442	2.87363	0.112167	0.942917	0	165
	0.805054	0.035255	-0.00447649	0.000699697	2.1051	0.0987924	0.948036	0	165
	0.502079	0.0278687	0.000705197	0.000553103	2.87986	0.0780944	0.956551	0	165
	0.478604	0.0334729	-0.00178509	0.000664327	3.28633	0.0937984	0.89882	0	165
	0.461456	0.0248085	0.00169025	0.000492368	2.85416	0.069519	0.965673	0	165
	0.93819	0.0355818	-0.00376582	0.000706182	1.38254	0.099708	0.965848	0	165
	0.414678	0.0295214	0.00136692	0.000585903	3.19135	0.0827254	0.94045	0	165
	0.624882	0.0264348	-0.00198094	0.000524645	2.65339	0.0740762	0.961237	0	165
	1.07816	0.0343731	-0.00925597	0.000682193	1.29551	0.096321	0.96099	0	165
	0.694529	0.016728	-0.00453699	0.000331995	2.61961	0.0468755	0.981623	0	165
	0.390153	0.0360036	0.000239871	0.000714555	3.49244	0.10089	0.885624	0	165
	0.698465	0.0350888	-0.00385271	0.000696398	2.47316	0.0983266	0.93351	0	165
	1.02122	0.0176715	-0.00488665	0.000350721	1.08674	0.0495194	0.99199	0	165
	0.448018	0.0328054	-0.00128627	0.000651079	3.27619	0.0919279	0.898264	0	165
	0.368673	0.0450483	0.000486518	0.000894062	3.62786	0.126235	0.82945	0	165
	0.633796	0.029288	-0.00221527	0.000581272	2.71928	0.0820716	0.952854	0	165
	1.18037	0.0241457	-0.0102977	0.000479214	0.986639	0.0676617	0.983123	0	165
	0.565447	0.0226487	-0.00106006	0.000449503	2.7952	0.0634668	0.968983	0	165
	0.555256	0.0426382	0.000156121	0.000846229	2.8057	0.119482	0.91436	0	165
	0.684795	0.0261834	-0.00128872	0.000519654	2.32779	0.0733716	0.971602	0	165
	0.489289	0.0189849	-0.00272838	0.000376789	3.4545	0.0532001	0.958457	0	165
	0.320862	0.035537	-0.00249299	0.000705294	4.24383	0.0995826	0.72279	0	165
	1.04123	0.0152126	-0.0104301	0.000301921	1.74391	0.0426291	0.989982	0	165

## Sheet: Table S7
Table S7. The parameters of DAR (diversity-area relationship) for Archaea and Bacteria (combined) in the hot springs, computed with 100 times of re-sampling from the totally permutated hot springs
Diversity Order & Statistics		Power Law (PL)						PL with Exponential Cutoff (PLEC)
		z	ln(c)	R	p-value	g	N*	z	d	ln(c)	R	p-value	N	Amax	Dmax
q=0	Mean	0.81	6.965	0.989	0	0.245	100	0.968	-0.003	6.583	0.993	0	86	295	67641
	Std. Err.	0.008	0.037	0.001	0	0.01		0.017	0	0.056	0.001	0
	Min	0.64	6.319	0.946	0	0.067		0.699	-0.01	5.636	0.973	0
	Max	0.951	7.738	0.998	0	0.441		1.276	0	7.518	0.999	0
q=1	Mean	0.597	5.046	0.938	0	0.48	100	0.882	-0.006	4.362	0.964	0	84	150	2704.6
	Std. Err.	0.015	0.069	0.003	0	0.016		0.029	0	0.098	0.003	0
	Min	0.31	3.337	0.795	0	0.082		0.436	-0.018	2.44	0.867	0
	Max	0.939	6.427	0.985	0	0.76		1.516	0	6.105	0.993	0
q=2	Mean	0.578	3.294	0.93	0	0.5	100	0.787	-0.004	2.807	0.956	0	80	182	453.3
	Std. Err.	0.014	0.067	0.005	0	0.015		0.025	0	0.092	0.004	0
	Min	0.234	1.594	0.75	0	0.099		0.396	-0.017	1.199	0.805	0
	Max	0.927	5.037	0.985	0	0.824		1.409	0	4.64	0.993	0
q=3	Mean	0.567	2.687	0.928	0	0.513	100	0.764	-0.004	2.23	0.955	0	71	191	239.9
	Std. Err.	0.013	0.062	0.005	0	0.013		0.024	0	0.087	0.005	0
	Min	0.209	1.044	0.697	0	0.135		0.321	-0.014	0.915	0.723	0
	Max	0.899	4.498	0.987	0	0.844		1.294	0	4.244	0.992	0
N*=the number of successful fitting to DAR model from 100 times of random re-sampling of the individual orders
